# Supplementary material for: Analysis of coat texture characteristics of bread wheat grains obtained from digital images
Source: Front Plant Sci. 2025 Sep 30;16:1659548. doi: 10.3389/fpls.2025.1659548 (PMC12518363; doi:10.3389/fpls.2025.1659548)
Supplement: Supplementary file 2 [file Table1.xlsx]

## Sheet: TABLE S8 Additive QTLs
	#
	Sr. #	TraitID	TraitName	Chr	QTL Name	Position	LeftMarker	RightMarker	LOD	PVE(%)	Add	LeftCI	RightCI
	1	4	GLCMe	2D	Q.GLCMe-2D	11	IAAV298	D_contig17313_245	4.0686	17.3267	-0.0819	5.5	12.5
	2	18	PC2	2D	Q.PC2-2D	35	BS00093111_51	TA020776-0309	6.1018	17.5272	0.9664	33.5	37.5
	3	9	GLCMcs	2D	Q.GLCMcs-2D1	85	AX-95110141	AX-94457532	2.6081	14.811	63368.6	82.5	86.5
	4	10	GLCMcp	2D	Q.GLCMcp-2D1	85	AX-95110141	AX-94457532	2.9574	15.9042	************	82.5	86.5
	5	11	GLRMsr	2D	Q.GLRMsr-2D	117	Excalibur_c59090_145	AX-95206161	2.538	6.1973	0.0019	98.5	117.5
	6	3	GLCMu	3B	Q.GLCMu-3B2	297.179	Excalibur_c36725_96	Ku_c24974_674	2.5557	8.5836	0	296.679	298.679
	7	5	GLCMmp	3B	Q.GLCMmp-3B2	297.179	Excalibur_c36725_96	Ku_c24974_674	3.2699	10.0758	0.0001	296.679	298.679
	8	17	PC1	3B	Q.PC1-3B2	297.179	Excalibur_c36725_96	Ku_c24974_674	3.009	9.0838	0.8594	296.679	298.679
	9	11	GLRMsr	3B	Q.GLRMsr-3B3	300.179	Excalibur_c5309_286	BS00085434_51	3.2878	9.4066	-0.0023	298.679	300.679
	10	12	GLRMlr	3B	Q.GLRMlr-3B3	300.179	Excalibur_c5309_286	BS00085434_51	3.3059	9.6593	0.0135	298.679	300.679
	11	15	GLRMrr	3B	Q.GLRMrr-3B3	300.179	Excalibur_c5309_286	BS00085434_51	3.1306	9.2054	-0.003	298.679	300.679
	12	14	GLRMrlnu	3B	Q.GLRMrlnu-3B	335.179	Kukri_c22235_1547	wsnp_Ex_c33879_42293206	2.5201	11.8792	-231.537	333.679	339.679
	13	3	GLCMu	3D	Q.GLCMu-3D4	102	CAP12_c2615_128	BS00067163_51	6.4783	24.7718	0	97.5	102.5
	14	5	GLCMmp	3D	Q.GLCMmp-3D4	102	CAP12_c2615_128	BS00067163_51	7.9068	28.2811	-0.0002	97.5	102.5
	15	6	GLCMc	3D	Q.GLCMc-3D4	102	CAP12_c2615_128	BS00067163_51	6.201	8.5793	-0.0036	97.5	102.5
	16	7	GLCMh	3D	Q.GLCMh-3D4	102	CAP12_c2615_128	BS00067163_51	9.3434	30.8134	-0.0063	97.5	102.5
	17	8	GLCMi	3D	Q.GLCMi-3D4	102	CAP12_c2615_128	BS00067163_51	8.0444	31.882	13.6192	98.5	102.5
	18	11	GLRMsr	3D	Q.GLRMsr-3D4	102	CAP12_c2615_128	BS00067163_51	9.3334	31.5399	0.0041	97.5	102.5
	19	12	GLRMlr	3D	Q.GLRMlr-3D4	102	CAP12_c2615_128	BS00067163_51	9.616	33.2487	-0.0248	97.5	102.5
	20	15	GLRMrr	3D	Q.GLRMrr-3D4	102	CAP12_c2615_128	BS00067163_51	9.5657	33.2352	0.0058	97.5	102.5
	21	17	PC1	3D	Q.PC1-3D4	102	CAP12_c2615_128	BS00067163_51	8.9113	32.2481	-1.6019	98.5	102.5
	22	4	GLCMe	3D	Q.GLCMe-3D	122	AX-94601538	BS00054496_51	3.2696	13.6601	0.0728	121.5	123.5
	23	6	GLCMc	4D	Q.GLCMc-4D5	164.488	AX-94803237	BS00067452_51	3.4196	4.4829	0.0026	154.988	164.988
	24	8	GLCMi	4D	Q.GLCMi-4D5	164.488	AX-94803237	BS00067452_51	2.8777	10.2449	-7.7267	150.988	164.988
	25	7	GLCMh	4D	Q.GLCMh-4D	181.488	TA020319-0161	RAC875_rep_c105718_585	2.6718	9.568	0.0035	175.988	197.988
	26	18	PC2	5B	Q.PC2-5B	71	BobWhite_c36054_53	wsnp_Ex_rep_c69760_68718561	5.1205	17.7248	1.0352	59.5	87.5
	27	7	GLCMh	5B	Q.GLCMh-5B	75	wsnp_Ex_rep_c69760_68718561	BS00048572_51	3.4047	9.3111	-0.004	65.5	86.5
	28	3	GLCMu	5D	Q.GLCMu-5D6	0	AX-95248961	BS00062280_51	3.0705	10.4115	0	0	0.5
	29	5	GLCMmp	5D	Q.GLCMmp-5D6	0	AX-95248961	BS00062280_51	3.5266	10.8974	0.0001	0	0.5
	30	13	GLRMglnu	5D	Q.GLRMglnu-5D6	0	AX-95248961	BS00062280_51	2.5302	14.8611	4.1714	0	0.5
	31	17	PC1	5D	Q.PC1-5D6	0	AX-95248961	BS00062280_51	2.7927	8.2975	0.8143	0	0.5
	32	6	GLCMc	7A	Q.GLCMc-7A.1	711	wsnp_Ku_c18023_27232712	wsnp_Ex_c12684_20157261	9.8954	15.149	0.0048	707.5	711.5
	33	6	GLCMc	7A	Q.GLCMc-7A.2	724	BobWhite_c42349_99	AX-95232773	14.3605	24.3853	-0.0062	721.5	725.5
	34	11	GLRMsr	7B	Q.GLRMsr-7B7	75	BobWhite_rep_c64768_264	RAC875_c4108_2179	3.8947	10.8453	0.0024	72.5	76.5
	35	12	GLRMlr	7B	Q.GLRMlr-7B7	75	BobWhite_rep_c64768_264	RAC875_c4108_2179	3.1218	8.7612	-0.0127	72.5	76.5
	36	15	GLRMrr	7B	Q.GLRMrr-7B7	75	BobWhite_rep_c64768_264	RAC875_c4108_2179	3.1958	9.0261	0.003	72.5	76.5

## Sheet: TABLE S9 Epistatic QTLs
	Serial #	TraitID	TraitName	Chr1	Pos1	Left Marker1	Righ tMarker1	Chr2	Pos2	Left Marker2	Right Marker2	LOD	PVE(%)	Add1	Add2	AddbyAdd
	1	1	GLCMm	1D	35	Excalibur_c27873_266	RAC875_c51493_471	3A	160	GENE-3343_183	BS00048031_51	5.127	9.7955	0.8139	0.8139	2.8317
	2	1	GLCMm	3B	286.179	Kukri_c30836_582	AX-95012984	7A	545	tplb0031i24_1212	wsnp_Ex_c31955_40681185	5.0048	15.0426	0.2178	-0.6695	-3.5344
	3	1	GLCMm	4A	20	IAAV2591	AX-95164026	7A	25	BS00108793_51	TA016282-1180	5.7014	12.9604	0.9472	-1.0067	3.1355
	4	1	GLCMm	4D	85.488	AX-94864643	Excalibur_c79009_131	7B	55	Ex_c101666_634	AX-95151947	5.7311	21.9058	-0.2534	0.3362	-4.3487
	5	4	GLCMe	5B	290	RAC875_c8927_1434	wsnp_Ku_rep_c102339_89347150	5D	125	Kukri_c13045_302	IAAV6265	5.461	17.9549	0.0075	-0.0231	0.1251
	6	13	GLRMglnu	4A	320	RAC875_rep_c69632_65	RAC875_rep_c104791_336	7D	155	Kukri_c15768_1383	BS00062644_51	5.1515	21.9254	1.4471	-2.4295	-5.7024
	7	14	GLRMrlnu	4A	5	JD_c21248_511	BS00106545_51	6B	295	AX-95117032	CAP11_c1087_327	5.5406	20.5817	-43.4583	107.511	322.673
	8	17	PC1	3B	306.179	AX-94979462	IAAV6088	3D	100	CAP12_c2615_128	BS00067163_51	5.7891	52.6643	0.016	-1.4883	-1.0919

## Sheet: TABLE S10 QTLs for all traits
	Chromosome	QTL	Position	LeftMarker	RightMarker	LOD
	1B	Q.RGB_dCB_3-1B	126	Kukri_c39223_871	JD_c954_2440	2.2745
	1B	Q.sA-1B	160	AX-94503785	BobWhite_c48071_144	13.6347
	1D	Q.sA-1D	146	wsnp_Ex_c18665_27541568	wsnp_Ex_rep_c66423_64641115	7.9571
	1D	Q.sW-1D	184	IAAV678	RAC875_rep_c105196_532	2.0186
	1D	Q.RGB_mB-1Da	287	RAC875_c7752_145	AX-94606615	2.7262
	1D	Q.HSV_mH-1Da	287	RAC875_c7752_145	AX-94606615	2.3565
	1D	Q.HSV_mS-1Da	287	RAC875_c7752_145	AX-94606615	2.2824
	1D	Q.Lab_dCa_2-1Da	287	RAC875_c7752_145	AX-94606615	2.2691
	1D	Q.YCrCb_mCr-1Da	287	RAC875_c7752_145	AX-94606615	2.5588
	1D	Q.RGB_dCB_3-1Db	314	wsnp_Ex_c1969_3705930	AX-94772107	2.9901
	1D	Q.YCrCb_dCY_3-1Db	316	wsnp_Ex_c1969_3705930	AX-94772107	3.4369
	1D	Q.YCrCb_dCCr_3-1Db	317	wsnp_Ex_c1969_3705930	AX-94772107	4.4104
	1D	Q.RGB_dCR_3-1D	325	RAC875_c10925_1887	TA003600-1008	2.1439
	2A	Q.YCrCb_dCCr_1-2A.1	1	Tdurum_contig62210_229	Kukri_c7605_181	2.2908
	2A	Q.Lab_dCb_1-2A	155	BS00022532_51	AX-94893801	2.0803
	2A	Q.YCrCb_dCCr_1-2A.2	156	RAC875_rep_c88665_52	AX-94684111	9.9561
	2A	Q.YCrCb_dCCr_1-2A.3	196	wsnp_Ex_c2033_3814035	BS00022332_51	3.7631
	2A	Q.sL-2A	257	Excalibur_c15733_252	BS00079443_51	3.0701
	2B	Q.sCi-2Bc	129	Tdurum_contig7144_602	Kukri_c24669_51	2.8339
	2B	Q.sSo-2Bc	129	Tdurum_contig7144_602	Kukri_c24669_51	4.5586
	2B	Q.HSV_dCH_3-2Bd	157	wsnp_CAP11_rep_c4105_1940985	BobWhite_c16735_131	2.0245
	2B	Q.Lab_ma-2Bd	157	wsnp_CAP11_rep_c4105_1940985	BobWhite_c16735_131	2.7227
	2B	Q.sA-2B.1	170	Kukri_c691_504	RFL_Contig4748_1076	6.6636
	2B	Q.Lab_dCa_1-2B	186	GENE-1389_59	Ra_c4397_542	3.296
	2B	Q.HSV_dCS_1-2Be	192	Ra_c4397_542	Ku_c34010_1016	2.2469
	2B	Q.YCrCb_mCr-2Be	192	Ra_c4397_542	Ku_c34010_1016	2.228
	2B	Q.YCrCb_dCCr_2-2Be	192	Ra_c4397_542	Ku_c34010_1016	2.3852
	2B	Q.sA-2B.2	208	RAC875_c46454_129	BS00023221_51	7.2264
	2B	Q.RGB_dCB_2-2Bf	329	Excalibur_rep_c101263_892	Excalibur_c19499_948	2.5462
	2B	Q.RGB_dCG_3-2Bf	330	Excalibur_rep_c101263_892	Excalibur_c19499_948	2.0873
	2B	Q.Lab_dCL_3-2Bf	330	Excalibur_rep_c101263_892	Excalibur_c19499_948	2.5657
	2B	Q.HSV_dCV_1-2B	334	RAC875_c62831_255	BS00081871_51	2.0987
	2D	Q.GLCMe-2D	11	IAAV298	D_contig17313_245	4.0686
	2D	Q.sA-2D	15	AX-94384624	TA010191-1338	3.7569
	2D	Q.PC2-2D	35	BS00093111_51	TA020776-0309	6.1018
	2D	Q.sL-2D	38	TA020776-0309	D_F1BEJMU01A0OMY_356	5.5888
	2D	Q.sRo-2Dg	57	AX-94782932	BS00093757_51	9.3956
	2D	Q.sCi-2Dg	58	AX-94782932	BS00093757_51	9.5391
	2D	Q.sW-2D	74	BS00011425_51	RAC875_rep_c110753_119	4.8848
	2D	Q.GLCMcs-2D1	85	AX-95110141	AX-94457532	2.6081
	2D	Q.GLCMcp-2D1	85	AX-95110141	AX-94457532	2.9574
	2D	Q.GLRMsr-2D	117	Excalibur_c59090_145	AX-95206161	2.538
	2D	Q.HSV_dCV_2-2D	252	Excalibur_c24307_739	wsnp_Ex_c8303_14001708	2.0183
	3A	Q.Lab_dCb_2-3A	101	AX-94684189	Excalibur_c49977_170	2.0609
	3A	Q.RGB_dCB_3-3Ah	106	RAC875_c10286_1247	AX-94476859	2.1378
	3A	Q.YCrCb_dCY_3-3Ah	106	RAC875_c10286_1247	AX-94476859	2.6259
	3A	Q.YCrCb_dCCr_3-3Ah	106	RAC875_c10286_1247	AX-94476859	2.0251
	3A	Q.sA-3A	155	Tdurum_contig11121_834	BS00064039_51	8.4962
	3A	Q.Lab_dCb_3-3Ai	195	wsnp_Ex_c8884_14841846	BS00038664_51	3.0656
	3A	Q.YCrCb_dCCb_3-3Ai	195	wsnp_Ex_c8884_14841846	BS00038664_51	3.4959
	3A	Q.sRo-3A	211	wsnp_Ex_rep_c67786_66472676	BS00060391_51	2.1333
	3A	Q.Lab_dCL_3-3A	268	BS00110564_51	IACX6065	2.4417
	3B	Q.sL-3Bj	49.179	RAC875_c53353_78	RAC875_c5966_1854	3.823
	3B	Q.sA-3Bj	49.179	RAC875_c53353_78	RAC875_c5966_1854	6.4721
	3B	Q.sW-3B	52.179	AX-95134276	RAC875_c8459_1291	2.7216
	3B	Q.RGB_dCB_1-3B.1	269.179	wsnp_BQ167580B_Ta_2_1	BS00009549_51	3.4717
	3B	Q.GLCMu-3B2	297.179	Excalibur_c36725_96	Ku_c24974_674	2.5557
	3B	Q.GLCMmp-3B2	297.179	Excalibur_c36725_96	Ku_c24974_674	3.2699
	3B	Q.PC1-3B2	297.179	Excalibur_c36725_96	Ku_c24974_674	3.009
	3B	Q.RGB_mB-3Bk	298.179	Ku_c24974_674	Excalibur_c5309_286	3.2817
	3B	Q.RGB_dCR_1-3Bk	298.179	Ku_c24974_674	Excalibur_c5309_286	8.5483
	3B	Q.RGB_dCG_1-3Bk	298.179	Ku_c24974_674	Excalibur_c5309_286	6.802
	3B	Q.RGB_dCB_1-3B.2k	298.179	Ku_c24974_674	Excalibur_c5309_286	7.5205
	3B	Q.RGB_dCB_2-3Bk	298.179	Ku_c24974_674	Excalibur_c5309_286	2.9028
	3B	Q.Lab_dCL_1-3Bk	298.179	Ku_c24974_674	Excalibur_c5309_286	7.1806
	3B	Q.YCrCb_dCY_1-3Bk	298.179	Ku_c24974_674	Excalibur_c5309_286	7.3775
	3B	Q.RGB_mR-3Bl	299.179	Excalibur_c5309_286	BS00085434_51	8.3238
	3B	Q.RGB_mG-3Bl	299.179	Excalibur_c5309_286	BS00085434_51	6.5392
	3B	Q.RGB_dCG_2-3Bl	299.179	Excalibur_c5309_286	BS00085434_51	7.346
	3B	Q.RGB_dCB_3-3Bl	299.179	Excalibur_c5309_286	BS00085434_51	3.2685
	3B	Q.HSV_mH-3Bl	299.179	Excalibur_c5309_286	BS00085434_51	6.073
	3B	Q.HSV_mV-3Bl	299.179	Excalibur_c5309_286	BS00085434_51	8.3181
	3B	Q.Lab_mL-3Bl	299.179	Excalibur_c5309_286	BS00085434_51	7.0091
	3B	Q.Lab_ma-3Bl	299.179	Excalibur_c5309_286	BS00085434_51	4.3668
	3B	Q.Lab_dCL_2-3Bl	299.179	Excalibur_c5309_286	BS00085434_51	7.585
	3B	Q.YCrCb_mY-3Bl	299.179	Excalibur_c5309_286	BS00085434_51	6.8033
	3B	Q.YCrCb_dCY_2-3Bl	299.179	Excalibur_c5309_286	BS00085434_51	7.6079
	3B	Q.YCrCb_dCY_3-3Bl	299.179	Excalibur_c5309_286	BS00085434_51	5.7843
	3B	Q.RGB_dCR_3-3Bl	300.179	Excalibur_c5309_286	BS00085434_51	3.8157
	3B	Q.Lab_dCL_3-3Bl	300.179	Excalibur_c5309_286	BS00085434_51	5.9071
	3B	Q.GLRMsr-3B3	300.179	Excalibur_c5309_286	BS00085434_51	3.2878
	3B	Q.GLRMlr-3B3	300.179	Excalibur_c5309_286	BS00085434_51	3.3059
	3B	Q.GLRMrr-3B3	300.179	Excalibur_c5309_286	BS00085434_51	3.1306
	3B	Q.RGB_dCR_2-3Bm	306.179	AX-94979462	IAAV6088	7.2475
	3B	Q.HSV_dCH_1-3Bm	306.179	AX-94979462	IAAV6088	7.7229
	3B	Q.HSV_dCS_1-3Bm	306.179	AX-94979462	IAAV6088	5.053
	3B	Q.HSV_dCV_1-3Bm	306.179	AX-94979462	IAAV6088	7.723
	3B	Q.HSV_dCH_3-3Bm	306.179	AX-94979462	IAAV6088	5.2861
	3B	Q.HSV_dCV_3-3Bm	306.179	AX-94979462	IAAV6088	7.4813
	3B	Q.Lab_mb-3Bm	306.179	AX-94979462	IAAV6088	10.297
	3B	Q.Lab_dCb_1-3Bm	306.179	AX-94979462	IAAV6088	10.0722
	3B	Q.YCrCb_dCCr_1-3Bm	306.179	AX-94979462	IAAV6088	9.6538
	3B	Q.YCrCb_dCCb_1-3Bm	306.179	AX-94979462	IAAV6088	10.0673
	3B	Q.YCrCb_mCb-3Bm	308.179	AX-94979462	IAAV6088	10.4334
	3B	Q.YCrCb_dCCb_2-3Bm	308.179	AX-94979462	IAAV6088	10.1773
	3B	Q.Lab_dCb_2-3Bm	309.179	AX-94979462	IAAV6088	10.4088
	3B	Q.sRu-3Bn	311.179	AX-94583491	BS00030651_51	2.7895
	3B	Q.Lab_dCb_3-3Bn	311.179	AX-94583491	BS00030651_51	7.7071
	3B	Q.YCrCb_dCCb_3-3Bn	311.179	AX-94583491	BS00030651_51	6.5618
	3B	Q.YCrCb_dCCr_3-3B	321.179	Kukri_c3243_1065	BS00064896_51	6.1309
	3B	Q.RGB_dCG_3-3Bo	324.179	BS00064896_51	RFL_Contig4186_914	4.8013
	3B	Q.HSV_dCS_3-3Bo	324.179	BS00064896_51	RFL_Contig4186_914	2.8683
	3B	Q.Lab_dCa_3-3Bo	324.179	BS00064896_51	RFL_Contig4186_914	4.8452
	3B	Q.HSV_dCH_2-3B	331.179	Tdurum_contig59953_220	GENE-0293_346	2.587
	3B	Q.GLRMrlnu-3B	335.179	Kukri_c22235_1547	wsnp_Ex_c33879_42293206	2.5201
	3D	Q.RGB_mR-3Dp	100	CAP12_c2615_128	BS00067163_51	12.3759
	3D	Q.HSV_mV-3Dp	100	CAP12_c2615_128	BS00067163_51	12.3361
	3D	Q.Lab_ma-3Dp	100	CAP12_c2615_128	BS00067163_51	2.3766
	3D	Q.Lab_dCL_3-3Dp	100	CAP12_c2615_128	BS00067163_51	4.7195
	3D	Q.RGB_dCR_1-3Dp	101	CAP12_c2615_128	BS00067163_51	15.9338
	3D	Q.RGB_dCG_1-3Dp	101	CAP12_c2615_128	BS00067163_51	12.5133
	3D	Q.HSV_mH-3Dp	101	CAP12_c2615_128	BS00067163_51	5.9365
	3D	Q.Lab_dCL_1-3Dp	101	CAP12_c2615_128	BS00067163_51	13.903
	3D	Q.Lab_dCL_2-3Dp	101	CAP12_c2615_128	BS00067163_51	9.9538
	3D	Q.Lab_dCb_3-3Dp	101	CAP12_c2615_128	BS00067163_51	5.5119
	3D	Q.YCrCb_dCY_1-3Dp	101	CAP12_c2615_128	BS00067163_51	13.5762
	3D	Q.YCrCb_dCY_2-3Dp	101	CAP12_c2615_128	BS00067163_51	9.2861
	3D	Q.RGB_mG-3Dp	102	CAP12_c2615_128	BS00067163_51	7.8117
	3D	Q.RGB_dCB_1-3Dp	102	CAP12_c2615_128	BS00067163_51	5.7176
	3D	Q.RGB_dCR_2-3Dp	102	CAP12_c2615_128	BS00067163_51	9.2569
	3D	Q.RGB_dCG_2-3Dp	102	CAP12_c2615_128	BS00067163_51	9.1794
	3D	Q.RGB_dCB_2-3Dp	102	CAP12_c2615_128	BS00067163_51	3.0491
	3D	Q.RGB_dCG_3-3Dp	102	CAP12_c2615_128	BS00067163_51	3.2242
	3D	Q.HSV_dCH_1-3Dp	102	CAP12_c2615_128	BS00067163_51	13.8416
	3D	Q.HSV_dCS_1-3Dp	102	CAP12_c2615_128	BS00067163_51	10.2118
	3D	Q.HSV_dCV_1-3Dp	102	CAP12_c2615_128	BS00067163_51	16.356
	3D	Q.HSV_dCS_3-3Dp	102	CAP12_c2615_128	BS00067163_51	4.8179
	3D	Q.HSV_dCV_3-3Dp	102	CAP12_c2615_128	BS00067163_51	7.2461
	3D	Q.Lab_mL-3Dp	102	CAP12_c2615_128	BS00067163_51	8.7849
	3D	Q.Lab_mb-3Dp	102	CAP12_c2615_128	BS00067163_51	14.3308
	3D	Q.Lab_dCb_1-3Dp	102	CAP12_c2615_128	BS00067163_51	17.4132
	3D	Q.Lab_dCb_2-3Dp	102	CAP12_c2615_128	BS00067163_51	12.1451
	3D	Q.Lab_dCa_3-3Dp	102	CAP12_c2615_128	BS00067163_51	3.531
	3D	Q.YCrCb_mY-3Dp	102	CAP12_c2615_128	BS00067163_51	8.463
	3D	Q.YCrCb_mCb-3Dp	102	CAP12_c2615_128	BS00067163_51	13.9793
	3D	Q.YCrCb_dCCr_1-3Dp	102	CAP12_c2615_128	BS00067163_51	14.4255
	3D	Q.YCrCb_dCCb_1-3Dp	102	CAP12_c2615_128	BS00067163_51	17.2941
	3D	Q.YCrCb_dCCb_2-3Dp	102	CAP12_c2615_128	BS00067163_51	12.6635
	3D	Q.YCrCb_dCCb_3-3Dp	102	CAP12_c2615_128	BS00067163_51	3.5217
	3D	Q.GLCMu-3D4	102	CAP12_c2615_128	BS00067163_51	6.4783
	3D	Q.GLCMmp-3D4	102	CAP12_c2615_128	BS00067163_51	7.9068
	3D	Q.GLCMc-3D4	102	CAP12_c2615_128	BS00067163_51	6.201
	3D	Q.GLCMh-3D4	102	CAP12_c2615_128	BS00067163_51	9.3434
	3D	Q.GLCMi-3D4	102	CAP12_c2615_128	BS00067163_51	8.0444
	3D	Q.GLRMsr-3D4	102	CAP12_c2615_128	BS00067163_51	9.3334
	3D	Q.GLRMlr-3D4	102	CAP12_c2615_128	BS00067163_51	9.616
	3D	Q.GLRMrr-3D4	102	CAP12_c2615_128	BS00067163_51	9.5657
	3D	Q.PC1-3D4	102	CAP12_c2615_128	BS00067163_51	8.9113
	3D	Q.GLCMe-3D	122	AX-94601538	BS00054496_51	3.2696
	4A	Q.sSo-4A	305	Tdurum_contig7992_605	AX-94613066	4.0325
	4B	Q.sSo-4B.1	16	BS00100738_51	wsnp_BE403378B_Ta_2_1	2.8853
	4B	Q.sSo-4B.3	63	CAP8_c1408_167	AX-94622192	2.934
	4B	Q.sA-4B	142	RAC875_c13639_2159	IACX5762	3.2208
	4D	Q.GLCMc-4D5	164.488	AX-94803237	BS00067452_51	3.4196
	4D	Q.GLCMi-4D5	164.488	AX-94803237	BS00067452_51	2.8777
	4D	Q.GLCMh-4D	181.488	TA020319-0161	RAC875_rep_c105718_585	2.6718
	4D	Q.sW-4D	200.488	RAC875_rep_c105718_304	BS00099053_51	2.2486
	5A	Q.RGB_dCB_2-5A	88	BobWhite_rep_c50145_387	AX-94535336	2.1967
	5A	Q.sRu-5A	416	IAAV1179	AX-94706027	2.0791
	5A	Q.Lab_dCL_3-5A	437	AX-94477704	wsnp_BE399939A_Ta_2_1	2.0364
	5A	Q.sCi-5A	546	wsnp_CD454152A_Ta_2_1	BS00104432_51	2.2385
	5B	Q.Lab_ma-5B	28	AX-94971715	AX-94400196	2.1411
	5B	Q.sL-5B.1q	51	AX-95166572	AX-94459250	7.4173
	5B	Q.sA-5Bq	51	AX-95166572	AX-94459250	19.4075
	5B	Q.PC2-5B	71	BobWhite_c36054_53	wsnp_Ex_rep_c69760_68718561	5.1205
	5B	Q.GLCMh-5B	75	wsnp_Ex_rep_c69760_68718561	BS00048572_51	3.4047
	5B	Q.Lab_dCa_1-5B.1r	115	BS00065390_51	AX-95145462	2.0861
	5B	Q.YCrCb_dCCb_2-5Br	117	BS00065390_51	AX-95145462	2.209
	5B	Q.Lab_dCa_1-5B.2	155	RAC875_c24376_704	BS00066289_51	3.9173
	5B	Q.HSV_dCS_2-5B	161	IAAV7267	Excalibur_rep_c67473_264	2.0691
	5B	Q.RGB_dCR_1-5Bs	274	wsnp_Ex_c12152_19429932	AX-94505827	2.4794
	5B	Q.RGB_dCG_1-5Bs	274	wsnp_Ex_c12152_19429932	AX-94505827	2.1843
	5B	Q.Lab_dCL_1-5Bs	274	wsnp_Ex_c12152_19429932	AX-94505827	2.2777
	5B	Q.YCrCb_dCY_1-5Bs	274	wsnp_Ex_c12152_19429932	AX-94505827	2.2218
	5B	Q.sL-5B.2	320	AX-94537650	BS00029540_51	2.2653
	5B	Q.sRo-5B	332	Tdurum_contig45588_730	Excalibur_c8168_226	3.633
	5B	Q.sCi-5B	356	RAC875_c278_1801	Excalibur_c48387_58	3.8631
	5B	Q.sSo-5B	359	Kukri_c41408_233	BobWhite_c26082_239	6.0744
	5D	Q.GLCMu-5D6	0	AX-95248961	BS00062280_51	3.0705
	5D	Q.GLCMmp-5D6	0	AX-95248961	BS00062280_51	3.5266
	5D	Q.GLRMglnu-5D6	0	AX-95248961	BS00062280_51	2.5302
	5D	Q.PC1-5D6	0	AX-95248961	BS00062280_51	2.7927
	6A	Q.Lab_dCa_2-6A	243	Kukri_c14877_303	GENE-4154_365	2.2909
	6A	Q.HSV_dCH_3-6At	246	TA004297-0876	BS00037006_51	3.6387
	6A	Q.HSV_dCV_3-6At	246	TA004297-0876	BS00037006_51	2.1811
	6A	Q.Lab_ma-6At	246	TA004297-0876	BS00037006_51	4.9632
	6A	Q.YCrCb_dCCr_1-6A	340	RAC875_c103443_475	Tdurum_contig46670_1262	4.5418
	6A	Q.Lab_dCb_2-6Au	341	wsnp_Ku_c29287_39194579	BobWhite_c53978_99	2.3629
	6A	Q.YCrCb_mCb-6Au	341	wsnp_Ku_c29287_39194579	BobWhite_c53978_99	2.3556
	6B	Q.Lab_dCb_3-6B	213	AX-94687304	Excalibur_c91980_139	2.4948
	6B	Q.YCrCb_dCCb_3-6B	214	Excalibur_c63243_434	Tdurum_contig6121_907	2.2461
	6B	Q.RGB_mR-6Bv	215	Tdurum_contig6121_907	wsnp_Ex_c39304_46634878	3.9142
	6B	Q.RGB_mG-6Bv	215	Tdurum_contig6121_907	wsnp_Ex_c39304_46634878	2.9202
	6B	Q.RGB_dCR_1-6Bv	215	Tdurum_contig6121_907	wsnp_Ex_c39304_46634878	3.8609
	6B	Q.RGB_dCG_1-6Bv	215	Tdurum_contig6121_907	wsnp_Ex_c39304_46634878	2.9396
	6B	Q.HSV_mV-6Bv	215	Tdurum_contig6121_907	wsnp_Ex_c39304_46634878	3.9107
	6B	Q.HSV_dCV_1-6Bv	215	Tdurum_contig6121_907	wsnp_Ex_c39304_46634878	2.9099
	6B	Q.Lab_mL-6Bv	215	Tdurum_contig6121_907	wsnp_Ex_c39304_46634878	3.1642
	6B	Q.Lab_dCL_1-6Bv	215	Tdurum_contig6121_907	wsnp_Ex_c39304_46634878	3.2586
	6B	Q.YCrCb_mY-6Bv	215	Tdurum_contig6121_907	wsnp_Ex_c39304_46634878	3.0293
	6B	Q.YCrCb_dCY_1-6Bv	215	Tdurum_contig6121_907	wsnp_Ex_c39304_46634878	3.2139
	6B	Q.HSV_mH-6Bw	216	RAC875_c14852_693	Kukri_c38732_246	2.9136
	6B	Q.Lab_dCb_2-6Bw	216	RAC875_c14852_693	Kukri_c38732_246	3.7784
	6B	Q.YCrCb_mCb-6Bw	216	RAC875_c14852_693	Kukri_c38732_246	3.9388
	6B	Q.YCrCb_dCY_3-6Bx	217	Tdurum_contig54967_581	wsnp_CAP8_c7510_3461645	2.0935
	6B	Q.RGB_dCG_2-6Bx	219	Tdurum_contig54967_581	wsnp_CAP8_c7510_3461645	3.173
	6B	Q.Lab_mb-6Bx	219	Tdurum_contig54967_581	wsnp_CAP8_c7510_3461645	4.2077
	6B	Q.Lab_dCL_3-6Bx	219	Tdurum_contig54967_581	wsnp_CAP8_c7510_3461645	3.2664
	6B	Q.YCrCb_dCCb_2-6Bx	219	Tdurum_contig54967_581	wsnp_CAP8_c7510_3461645	3.7543
	6B	Q.RGB_dCR_2-6Bx	220	Tdurum_contig54967_581	wsnp_CAP8_c7510_3461645	2.1501
	6B	Q.Lab_dCL_2-6Bx	220	Tdurum_contig54967_581	wsnp_CAP8_c7510_3461645	3.5677
	6B	Q.YCrCb_dCY_2-6Bx	220	Tdurum_contig54967_581	wsnp_CAP8_c7510_3461645	3.2624
	6B	Q.Lab_dCb_1-6By	223	RFL_Contig5844_291	RAC875_c13949_923	4.1295
	6B	Q.YCrCb_dCCb_1-6By	223	RFL_Contig5844_291	RAC875_c13949_923	4.1126
	6B	Q.HSV_dCH_1-6By	224	RFL_Contig5844_291	RAC875_c13949_923	3.4903
	6B	Q.HSV_dCS_1-6B	225	BobWhite_c11042_284	Kukri_c39151_460	2.089
	6D	Q.RGB_mR-6Dz	174	Excalibur_c10358_1800	RAC875_c2102_3487	2.2769
	6D	Q.HSV_mV-6Dz	174	Excalibur_c10358_1800	RAC875_c2102_3487	2.2903
	7A	Q.Lab_dCa_1-7A	252	BobWhite_rep_c58252_112	AX-94649056	3.08
	7A	Q.HSV_dCS_3-7A	512	AX-94582130	Tdurum_contig45618_1089	3.2551
	7A	Q.RGB_dCR_3-7A	663	BS00068108_51	Excalibur_c42255_425	2.3208
	7A	Q.RGB_dCR_2-7A	665	RAC875_c8642_231	Tdurum_contig51134_497	2.135
	7A	Q.RGB_mB-7Aaa	669	AX-95097524	AX-94742567	3.3484
	7A	Q.RGB_dCG_1-7Aaa	669	AX-95097524	AX-94742567	2.1155
	7A	Q.RGB_dCB_2-7Aaa	669	AX-95097524	AX-94742567	2.2828
	7A	Q.Lab_dCL_1-7Aaa	669	AX-95097524	AX-94742567	2.1838
	7A	Q.Lab_dCL_2-7Aaa	669	AX-95097524	AX-94742567	2.112
	7A	Q.YCrCb_dCY_1-7Aaa	669	AX-95097524	AX-94742567	2.1351
	7A	Q.YCrCb_dCY_2-7Aaa	669	AX-95097524	AX-94742567	2.0253
	7A	Q.GLCMc-7A.1	711	wsnp_Ku_c18023_27232712	wsnp_Ex_c12684_20157261	9.8954
	7A	Q.GLCMc-7A.2	724	BobWhite_c42349_99	AX-95232773	14.3605
	7A	Q.sRo-7A	725	BobWhite_c42349_99	AX-95232773	3.679
	7B	Q.sA-7B	1	Tdurum_contig57324_104	Excalibur_c53111_215	11.711
	7B	Q.GLRMsr-7B7	75	BobWhite_rep_c64768_264	RAC875_c4108_2179	3.8947
	7B	Q.GLRMlr-7B7	75	BobWhite_rep_c64768_264	RAC875_c4108_2179	3.1218
	7B	Q.GLRMrr-7B7	75	BobWhite_rep_c64768_264	RAC875_c4108_2179	3.1958
	7B	Q.HSV_dCV_3-7B	169	Ku_c16895_793	Tdurum_contig81911_179	2.1114
	7B	Q.YCrCb_dCCr_2-7B	236	Tdurum_contig14821_751	BS00101087_51	2.0647
	7B	Q.sCi-7B	246	IACX8294	AX-94750198	2.4517
	7D	Q.sSo-7D.1	54	AX-94484859	AX-94418300	2.7666
	7D	Q.Lab_dCb_3-7D	67	RAC875_c13942_2973	wsnp_Ra_c2930_5550811	2.0165
	7D	Q.YCrCb_dCCr_3-7D	108	wsnp_Ex_rep_c68671_67525179	AX-94402434	2.6534
	7D	Q.sSo-7D.2	141	BS00066128_51	Ku_c32426_324	3.6713
	7D	Q.sSo-7D.3	157	Kukri_c15768_1383	BS00062644_51	2.9944
	7D	Q.sSo-7D.4bb	279	TA015268-0688	TA009724-0285	2.5678
	7D	Q.sCi-7Dbb	280	TA015268-0688	TA009724-0285	4.1299
	7D	Q.sL-7Dbb	287	BobWhite_rep_c52163_55	TA010165-1787	2.3503
	7D	Q.sRo-7Dbb	287	BobWhite_rep_c52163_55	TA010165-1787	8.0778

## Sheet: TABLE S11 QTLs and genes
Sr. #	Chr	QTL Name(s)	Position (cM)	Left Marker	Right Marker	Left	Right	Number of genes	Gene IDs
1	2D	Q.GLCMe-2D	11	IAAV298	D_contig17313_245	1793421	9513261	170	TraesCS2D03G0029700;TraesCS2D03G0029900;TraesCS2D03G0030000;TraesCS2D03G0030300;TraesCS2D03G0030400;TraesCS2D03G0030500;TraesCS2D03G0030700;TraesCS2D03G0030800;TraesCS2D03G0031100;TraesCS2D03G0031600;TraesCS2D03G0031700;TraesCS2D03G0031900;TraesCS2D03G0032000;TraesCS2D03G0032100;TraesCS2D03G0032200;TraesCS2D03G0032300;TraesCS2D03G0032400;TraesCS2D03G0032600;TraesCS2D03G0033000;TraesCS2D03G0033600…
2	3B	Q.GLCMu-3B2,Q.GLCMmp-3B2,Q.PC1-3B2	297.179	Excalibur_c36725_96	Ku_c24974_674	760839177	762830709	15	TraesCS3B03G1242400;TraesCS3B03G1242600;TraesCS3B03G1242800;TraesCS3B03G1243200;TraesCS3B03G1243300;TraesCS3B03G1243400;TraesCS3B03G1243500;TraesCS3B03G1243700;TraesCS3B03G1244100;TraesCS3B03G1244200;TraesCS3B03G1244300;TraesCS3B03G1244400;TraesCS3B03G1244500;TraesCS3B03G1244700;TraesCS3B03G1244900
3	3B	Q.GLRMsr-3B3,Q.GLRMlr-3B3,Q.GLRMrr-3B3	300.179	Excalibur_c5309_286	BS00085434_51	762917641	765484247	30	TraesCS3B03G1245300;TraesCS3B03G1246300;TraesCS3B03G1246400;TraesCS3B03G1246600;TraesCS3B03G1246800;TraesCS3B03G1246900;TraesCS3B03G1247000;TraesCS3B03G1247400;TraesCS3B03G1247600;TraesCS3B03G1247800;TraesCS3B03G1248400;TraesCS3B03G1248500;TraesCS3B03G1248900;TraesCS3B03G1249200;TraesCS3B03G1249300;TraesCS3B03G1249400;TraesCS3B03G1249800;TraesCS3B03G1250000;TraesCS3B03G1250300;TraesCS3B03G1250400…
4	3D	Q.GLCMu-3D4,Q.GLCMmp-3D4,Q.GLCMc-3D4,Q.GLCMh-3D4,Q.GLCMi-3D4,Q.GLRMsr-3D4,Q.GLRMlr-3D4,Q.GLRMrr-3D4,Q.PC1-3D4	102	CAP12_c2615_128	BS00067163_51	580752147	573593186	90	TraesCS3D03G1036100;TraesCS3D03G1036300;TraesCS3D03G1036600;TraesCS3D03G1036900;TraesCS3D03G1037100;TraesCS3D03G1037500;TraesCS3D03G1037600;TraesCS3D03G1037700;TraesCS3D03G1038100;TraesCS3D03G1039000;TraesCS3D03G1040300;TraesCS3D03G1040400;TraesCS3D03G1040700;TraesCS3D03G1040900;TraesCS3D03G1041400;TraesCS3D03G1041900;TraesCS3D03G1042000;TraesCS3D03G1042100;TraesCS3D03G1042400;TraesCS3D03G1042600…
5	3D	Q.GLCMe-3D	122	AX-94601538	BS00054496_51	549337141	536592903	131	TraesCS3D03G0928800;TraesCS3D03G0928900;TraesCS3D03G0929000;TraesCS3D03G0929100;TraesCS3D03G0929500;TraesCS3D03G0929800;TraesCS3D03G0930200;TraesCS3D03G0930600;TraesCS3D03G0930800;TraesCS3D03G0930900;TraesCS3D03G0931600;TraesCS3D03G0931800;TraesCS3D03G0932200;TraesCS3D03G0932500;TraesCS3D03G0932600;TraesCS3D03G0932800;TraesCS3D03G0933800;TraesCS3D03G0934400;TraesCS3D03G0934500;TraesCS3D03G0934600…
6	4D	Q.GLCMc-4D5,Q.GLCMi-4D5	164.488	AX-94803237	BS00067452_51	437933821	366264806	526	TraesCS4D03G0521300;TraesCS4D03G0521400;TraesCS4D03G0521700;TraesCS4D03G0522100;TraesCS4D03G0522200;TraesCS4D03G0522400;TraesCS4D03G0522700;TraesCS4D03G0522800;TraesCS4D03G0523000;TraesCS4D03G0523500;TraesCS4D03G0523700;TraesCS4D03G0523800;TraesCS4D03G0523900;TraesCS4D03G0524000;TraesCS4D03G0524200;TraesCS4D03G0524400;TraesCS4D03G0524500;TraesCS4D03G0524700;TraesCS4D03G0524800;TraesCS4D03G0525000…
7	5B	Q.PC2-5B	71	BobWhite_c36054_53	wsnp_Ex_rep_c69760_68718561	282182750	320364261	211	TraesCS5B03G0415600;TraesCS5B03G0415800;TraesCS5B03G0415900;TraesCS5B03G0416000;TraesCS5B03G0416400;TraesCS5B03G0416600;TraesCS5B03G0416800;TraesCS5B03G0416900;TraesCS5B03G0417900;TraesCS5B03G0418000;TraesCS5B03G0418200;TraesCS5B03G0418400;TraesCS5B03G0418500;TraesCS5B03G0418800;TraesCS5B03G0418900;TraesCS5B03G0419000;TraesCS5B03G0419200;TraesCS5B03G0419400;TraesCS5B03G0419500;TraesCS5B03G0419600…
8	5B	Q.GLCMh-5B,Q.GLRMsr-7B7	75	wsnp_Ex_rep_c69760_68718561	BS00048572_51	320364098	400442600	478	TraesCS5B03G0463000;TraesCS5B03G0463400;TraesCS5B03G0463500;TraesCS5B03G0463700;TraesCS5B03G0463800;TraesCS5B03G0463900;TraesCS5B03G0464000;TraesCS5B03G0464100;TraesCS5B03G0464200;TraesCS5B03G0464500;TraesCS5B03G0464600;TraesCS5B03G0464900;TraesCS5B03G0465700;TraesCS5B03G0465800;TraesCS5B03G0466300;TraesCS5B03G0467700;TraesCS5B03G0467900;TraesCS5B03G0468000;TraesCS5B03G0468100;TraesCS5B03G0468200…
9	7B	Q.GLRMsr-7B7	75	BobWhite_rep_c64768_264	RAC875_c4108_2179	86878979	90689246	37	TraesCS7B03G0201100;TraesCS7B03G0201200;TraesCS7B03G0201500;TraesCS7B03G0201700;TraesCS7B03G0201800;TraesCS7B03G0201900;TraesCS7B03G0202100;TraesCS7B03G0202500;TraesCS7B03G0202600;TraesCS7B03G0202800;TraesCS7B03G0202900;TraesCS7B03G0203100;TraesCS7B03G0203300;TraesCS7B03G0203400;TraesCS7B03G0203600;TraesCS7B03G0203800;TraesCS7B03G0203900;TraesCS7B03G0204000;TraesCS7B03G0204700;TraesCS7B03G0205000…

## Sheet: TABLE S12 Candidate genes
Gene ID	Chromosome/QTL position
TraesCS2D03G0004400	2D/11
TraesCS2D03G0004900	2D/11
TraesCS2D03G0006000	2D/11
TraesCS2D03G0006300	2D/11
TraesCS2D03G0006900	2D/11
TraesCS2D03G0007000	2D/11
TraesCS2D03G0007600	2D/11
TraesCS2D03G0007700	2D/11
TraesCS2D03G0007800	2D/11
TraesCS2D03G0008000	2D/11
TraesCS2D03G0008100	2D/11
TraesCS2D03G0008200	2D/11
TraesCS2D03G0009200	2D/11
TraesCS2D03G0011300	2D/11
TraesCS2D03G0011400	2D/11
TraesCS2D03G0011700	2D/11
TraesCS2D03G0013000	2D/11
TraesCS2D03G0014100	2D/11
TraesCS2D03G0014200	2D/11
TraesCS2D03G0014300	2D/11
TraesCS2D03G0015200	2D/11
TraesCS2D03G0015300	2D/11
TraesCS2D03G0015600	2D/11
TraesCS2D03G0016000	2D/11
TraesCS2D03G0016800	2D/11
TraesCS2D03G0017000	2D/11
TraesCS2D03G0017700	2D/11
TraesCS2D03G0017800	2D/11
TraesCS2D03G0017900	2D/11
TraesCS2D03G0018000	2D/11
TraesCS2D03G0018200	2D/11
TraesCS2D03G0018300	2D/11
TraesCS2D03G0018700	2D/11
TraesCS2D03G0019300	2D/11
TraesCS2D03G0019400	2D/11
TraesCS2D03G0020300	2D/11
TraesCS2D03G0020500	2D/11
TraesCS2D03G0020600	2D/11
TraesCS2D03G0021400	2D/11
TraesCS2D03G0021500	2D/11
TraesCS2D03G0022000	2D/11
TraesCS2D03G0022200	2D/11
TraesCS2D03G0022500	2D/11
TraesCS2D03G0022600	2D/11
TraesCS2D03G0022800	2D/11
TraesCS2D03G0023000	2D/11
TraesCS2D03G0023100	2D/11
TraesCS2D03G0024400	2D/11
TraesCS2D03G0024700	2D/11
TraesCS2D03G0025200	2D/11
TraesCS2D03G0025700	2D/11
TraesCS2D03G0026100	2D/11
TraesCS2D03G0026200	2D/11
TraesCS2D03G0026400	2D/11
TraesCS2D03G0027500	2D/11
TraesCS2D03G0027600	2D/11
TraesCS2D03G0027800	2D/11
TraesCS2D03G0028100	2D/11
TraesCS2D03G0028200	2D/11
TraesCS2D03G0028400	2D/11
TraesCS2D03G0028500	2D/11
TraesCS2D03G0028600	2D/11
TraesCS2D03G0028700	2D/11
TraesCS2D03G0028800	2D/11
TraesCS2D03G0029300	2D/11
TraesCS2D03G0030300	2D/11
TraesCS2D03G0030800	2D/11
TraesCS2D03G0031900	2D/11
TraesCS2D03G0032000	2D/11
TraesCS2D03G0033600	2D/11
TraesCS2D03G0033800	2D/11
TraesCS2D03G0034000	2D/11
TraesCS2D03G0034400	2D/11
TraesCS2D03G0034800	2D/11
TraesCS2D03G0035300	2D/11
TraesCS2D03G0035600	2D/11
TraesCS2D03G0036000	2D/11
TraesCS2D03G0036600	2D/11
TraesCS3B03G1242400	3B/297
TraesCS3B03G1242600	3B/297
TraesCS3B03G1242800	3B/297
TraesCS3B03G1243300	3B/297
TraesCS3B03G1243400	3B/297
TraesCS3B03G1243500	3B/297
TraesCS3B03G1244100	3B/297
TraesCS3B03G1244200	3B/297
TraesCS3B03G1244500	3B/297
TraesCS3B03G1244900	3B/297
TraesCS3B03G1246400	3B/300
TraesCS3B03G1246800	3B/300
TraesCS3B03G1248400	3B/300
TraesCS3B03G1248500	3B/300
TraesCS3B03G1248900	3B/300
TraesCS3B03G1249400	3B/300
TraesCS3B03G1250000	3B/300
TraesCS3B03G1250600	3B/300
TraesCS3B03G1250700	3B/300
TraesCS3B03G1251000	3B/300
TraesCS3B03G1251200	3B/300
TraesCS3B03G1251400	3B/300
TraesCS3B03G1251500	3B/300
TraesCS3B03G1251600	3B/300
TraesCS3B03G1251700	3B/300
TraesCS3B03G1251800	3B/300
TraesCS3B03G1252300	3B/300
TraesCS3D03G0928800	3D/122
TraesCS3D03G0929800	3D/122
TraesCS3D03G0930200	3D/122
TraesCS3D03G0930600	3D/122
TraesCS3D03G0930800	3D/122
TraesCS3D03G0930900	3D/122
TraesCS3D03G0931600	3D/122
TraesCS3D03G0932500	3D/122
TraesCS3D03G0932800	3D/122
TraesCS3D03G0933800	3D/122
TraesCS3D03G0934600	3D/122
TraesCS3D03G0935000	3D/122
TraesCS3D03G0935900	3D/122
TraesCS3D03G0936000	3D/122
TraesCS3D03G0936100	3D/122
TraesCS3D03G0936200	3D/122
TraesCS3D03G0936800	3D/122
TraesCS3D03G0937300	3D/122
TraesCS3D03G0937400	3D/122
TraesCS3D03G0937600	3D/122
TraesCS3D03G0937900	3D/122
TraesCS3D03G0938000	3D/122
TraesCS3D03G0938500	3D/122
TraesCS3D03G0939100	3D/122
TraesCS3D03G0939200	3D/122
TraesCS3D03G0939900	3D/122
TraesCS3D03G0940300	3D/122
TraesCS3D03G0940900	3D/122
TraesCS3D03G0941100	3D/122
TraesCS3D03G0942000	3D/122
TraesCS3D03G0942100	3D/122
TraesCS3D03G0943000	3D/122
TraesCS3D03G0943200	3D/122
TraesCS3D03G0943500	3D/122
TraesCS3D03G0943600	3D/122
TraesCS3D03G0943800	3D/122
TraesCS3D03G0944200	3D/122
TraesCS3D03G0944500	3D/122
TraesCS3D03G0945200	3D/122
TraesCS3D03G0945300	3D/122
TraesCS3D03G0945700	3D/122
TraesCS3D03G0945900	3D/122
TraesCS3D03G0946100	3D/122
TraesCS3D03G0946400	3D/122
TraesCS3D03G0946500	3D/122
TraesCS3D03G0946800	3D/122
TraesCS3D03G0947100	3D/122
TraesCS3D03G0947300	3D/122
TraesCS3D03G0947600	3D/122
TraesCS3D03G0948100	3D/122
TraesCS3D03G0948200	3D/122
TraesCS3D03G0948400	3D/122
TraesCS3D03G0948800	3D/122
TraesCS3D03G0949200	3D/122
TraesCS3D03G0949300	3D/122
TraesCS3D03G0949400	3D/122
TraesCS3D03G0949700	3D/122
TraesCS3D03G0950000	3D/122
TraesCS3D03G0950200	3D/122
TraesCS3D03G0950500	3D/122
TraesCS3D03G0950600	3D/122
TraesCS3D03G0950800	3D/122
TraesCS3D03G0951100	3D/122
TraesCS3D03G0951200	3D/122
TraesCS3D03G0951400	3D/122
TraesCS3D03G0952100	3D/122
TraesCS3D03G0952300	3D/122
TraesCS3D03G0952500	3D/122
TraesCS3D03G0953400	3D/122
TraesCS3D03G0953500	3D/122
TraesCS3D03G0954300	3D/122
TraesCS3D03G0954400	3D/122
TraesCS3D03G0954600	3D/122
TraesCS3D03G0954700	3D/122
TraesCS3D03G0955000	3D/122
TraesCS3D03G0955300	3D/122
TraesCS3D03G0955400	3D/122
TraesCS3D03G0955800	3D/122
TraesCS3D03G0955900	3D/122
TraesCS3D03G0956500	3D/122
TraesCS3D03G0956800	3D/122
TraesCS3D03G0957300	3D/122
TraesCS3D03G0957500	3D/122
TraesCS3D03G0957700	3D/122
TraesCS3D03G0958000	3D/122
TraesCS3D03G0958100	3D/122
TraesCS3D03G0958400	3D/122
TraesCS3D03G0958600	3D/122
TraesCS3D03G0958700	3D/122
TraesCS3D03G0958800	3D/122
TraesCS3D03G0958900	3D/122
TraesCS3D03G0959500	3D/122
TraesCS3D03G0959800	3D/122
TraesCS3D03G1036300	3D/102
TraesCS3D03G1036600	3D/102
TraesCS3D03G1036900	3D/102
TraesCS3D03G1037100	3D/102
TraesCS3D03G1037700	3D/102
TraesCS3D03G1038100	3D/102
TraesCS3D03G1040400	3D/102
TraesCS3D03G1040900	3D/102
TraesCS3D03G1041400	3D/102
TraesCS3D03G1042000	3D/102
TraesCS3D03G1042100	3D/102
TraesCS3D03G1042900	3D/102
TraesCS3D03G1043100	3D/102
TraesCS3D03G1043400	3D/102
TraesCS3D03G1044100	3D/102
TraesCS3D03G1044200	3D/102
TraesCS3D03G1044800	3D/102
TraesCS3D03G1044900	3D/102
TraesCS3D03G1045000	3D/102
TraesCS3D03G1045800	3D/102
TraesCS3D03G1046500	3D/102
TraesCS3D03G1046600	3D/102
TraesCS3D03G1046700	3D/102
TraesCS3D03G1046900	3D/102
TraesCS3D03G1047000	3D/102
TraesCS3D03G1047100	3D/102
TraesCS3D03G1047200	3D/102
TraesCS3D03G1047500	3D/102
TraesCS3D03G1047800	3D/102
TraesCS3D03G1048100	3D/102
TraesCS3D03G1048300	3D/102
TraesCS3D03G1048800	3D/102
TraesCS3D03G1049200	3D/102
TraesCS3D03G1049300	3D/102
TraesCS3D03G1049400	3D/102
TraesCS3D03G1050300	3D/102
TraesCS3D03G1051100	3D/102
TraesCS3D03G1051500	3D/102
TraesCS3D03G1051800	3D/102
TraesCS3D03G1052000	3D/102
TraesCS3D03G1054400	3D/102
TraesCS3D03G1055100	3D/102
TraesCS3D03G1055300	3D/102
TraesCS3D03G1055600	3D/102
TraesCS3D03G1055800	3D/102
TraesCS3D03G1056500	3D/102
TraesCS3D03G1056700	3D/102
TraesCS3D03G1056800	3D/102
TraesCS3D03G1057000	3D/102
TraesCS3D03G1058200	3D/102
TraesCS3D03G1058300	3D/102
TraesCS3D03G1058700	3D/102
TraesCS4D03G0521300	4D/164
TraesCS4D03G0521400	4D/164
TraesCS4D03G0521700	4D/164
TraesCS4D03G0522100	4D/164
TraesCS4D03G0522200	4D/164
TraesCS4D03G0522400	4D/164
TraesCS4D03G0522700	4D/164
TraesCS4D03G0522800	4D/164
TraesCS4D03G0523000	4D/164
TraesCS4D03G0523500	4D/164
TraesCS4D03G0523700	4D/164
TraesCS4D03G0523800	4D/164
TraesCS4D03G0523900	4D/164
TraesCS4D03G0524000	4D/164
TraesCS4D03G0524200	4D/164
TraesCS4D03G0524400	4D/164
TraesCS4D03G0524500	4D/164
TraesCS4D03G0524700	4D/164
TraesCS4D03G0524800	4D/164
TraesCS4D03G0525000	4D/164
TraesCS4D03G0525100	4D/164
TraesCS4D03G0525600	4D/164
TraesCS4D03G0525800	4D/164
TraesCS4D03G0526800	4D/164
TraesCS4D03G0526900	4D/164
TraesCS4D03G0527400	4D/164
TraesCS4D03G0527800	4D/164
TraesCS4D03G0528000	4D/164
TraesCS4D03G0528100	4D/164
TraesCS4D03G0528200	4D/164
TraesCS4D03G0528400	4D/164
TraesCS4D03G0528600	4D/164
TraesCS4D03G0528700	4D/164
TraesCS4D03G0529000	4D/164
TraesCS4D03G0529100	4D/164
TraesCS4D03G0529200	4D/164
TraesCS4D03G0529600	4D/164
TraesCS4D03G0530000	4D/164
TraesCS4D03G0530200	4D/164
TraesCS4D03G0530400	4D/164
TraesCS4D03G0530700	4D/164
TraesCS4D03G0530900	4D/164
TraesCS4D03G0531000	4D/164
TraesCS4D03G0531600	4D/164
TraesCS4D03G0531700	4D/164
TraesCS4D03G0532000	4D/164
TraesCS4D03G0532200	4D/164
TraesCS4D03G0532400	4D/164
TraesCS4D03G0533300	4D/164
TraesCS4D03G0533900	4D/164
TraesCS4D03G0534200	4D/164
TraesCS4D03G0534300	4D/164
TraesCS4D03G0534700	4D/164
TraesCS4D03G0535400	4D/164
TraesCS4D03G0535800	4D/164
TraesCS4D03G0536200	4D/164
TraesCS4D03G0536300	4D/164
TraesCS4D03G0536800	4D/164
TraesCS4D03G0536900	4D/164
TraesCS4D03G0537000	4D/164
TraesCS4D03G0537100	4D/164
TraesCS4D03G0537200	4D/164
TraesCS4D03G0537400	4D/164
TraesCS4D03G0537600	4D/164
TraesCS4D03G0537700	4D/164
TraesCS4D03G0538100	4D/164
TraesCS4D03G0538300	4D/164
TraesCS4D03G0538400	4D/164
TraesCS4D03G0538500	4D/164
TraesCS4D03G0539500	4D/164
TraesCS4D03G0539800	4D/164
TraesCS4D03G0540000	4D/164
TraesCS4D03G0540300	4D/164
TraesCS4D03G0540400	4D/164
TraesCS4D03G0540500	4D/164
TraesCS4D03G0540900	4D/164
TraesCS4D03G0541200	4D/164
TraesCS4D03G0541500	4D/164
TraesCS4D03G0541600	4D/164
TraesCS4D03G0541700	4D/164
TraesCS4D03G0541800	4D/164
TraesCS4D03G0542100	4D/164
TraesCS4D03G0542700	4D/164
TraesCS4D03G0542900	4D/164
TraesCS4D03G0543000	4D/164
TraesCS4D03G0543300	4D/164
TraesCS4D03G0543600	4D/164
TraesCS4D03G0544100	4D/164
TraesCS4D03G0544200	4D/164
TraesCS4D03G0544300	4D/164
TraesCS4D03G0544400	4D/164
TraesCS4D03G0544600	4D/164
TraesCS4D03G0544800	4D/164
TraesCS4D03G0545000	4D/164
TraesCS4D03G0545100	4D/164
TraesCS4D03G0545500	4D/164
TraesCS4D03G0545600	4D/164
TraesCS4D03G0545700	4D/164
TraesCS4D03G0546200	4D/164
TraesCS4D03G0546300	4D/164
TraesCS4D03G0546700	4D/164
TraesCS4D03G0548000	4D/164
TraesCS4D03G0548100	4D/164
TraesCS4D03G0548400	4D/164
TraesCS4D03G0549000	4D/164
TraesCS4D03G0549200	4D/164
TraesCS4D03G0549700	4D/164
TraesCS4D03G0550100	4D/164
TraesCS4D03G0550300	4D/164
TraesCS4D03G0550900	4D/164
TraesCS4D03G0551300	4D/164
TraesCS4D03G0551400	4D/164
TraesCS4D03G0551900	4D/164
TraesCS4D03G0552400	4D/164
TraesCS4D03G0552500	4D/164
TraesCS4D03G0552800	4D/164
TraesCS4D03G0553000	4D/164
TraesCS4D03G0553100	4D/164
TraesCS4D03G0553300	4D/164
TraesCS4D03G0553400	4D/164
TraesCS4D03G0553500	4D/164
TraesCS4D03G0554100	4D/164
TraesCS4D03G0554200	4D/164
TraesCS4D03G0554300	4D/164
TraesCS4D03G0554600	4D/164
TraesCS4D03G0554800	4D/164
TraesCS4D03G0555100	4D/164
TraesCS4D03G0555200	4D/164
TraesCS4D03G0555700	4D/164
TraesCS4D03G0555800	4D/164
TraesCS4D03G0556000	4D/164
TraesCS4D03G0556100	4D/164
TraesCS4D03G0556200	4D/164
TraesCS4D03G0556400	4D/164
TraesCS4D03G0556500	4D/164
TraesCS4D03G0557200	4D/164
TraesCS4D03G0557300	4D/164
TraesCS4D03G0557900	4D/164
TraesCS4D03G0558100	4D/164
TraesCS4D03G0558200	4D/164
TraesCS4D03G0559000	4D/164
TraesCS4D03G0559300	4D/164
TraesCS4D03G0559500	4D/164
TraesCS4D03G0559800	4D/164
TraesCS4D03G0559900	4D/164
TraesCS4D03G0560100	4D/164
TraesCS4D03G0560200	4D/164
TraesCS4D03G0561600	4D/164
TraesCS4D03G0561700	4D/164
TraesCS4D03G0561800	4D/164
TraesCS4D03G0561900	4D/164
TraesCS4D03G0562800	4D/164
TraesCS4D03G0562900	4D/164
TraesCS4D03G0563100	4D/164
TraesCS4D03G0563200	4D/164
TraesCS4D03G0563400	4D/164
TraesCS4D03G0563500	4D/164
TraesCS4D03G0563800	4D/164
TraesCS4D03G0564000	4D/164
TraesCS4D03G0564500	4D/164
TraesCS4D03G0564800	4D/164
TraesCS4D03G0565100	4D/164
TraesCS4D03G0565400	4D/164
TraesCS4D03G0566200	4D/164
TraesCS4D03G0566300	4D/164
TraesCS4D03G0566400	4D/164
TraesCS4D03G0567100	4D/164
TraesCS4D03G0567600	4D/164
TraesCS4D03G0568200	4D/164
TraesCS4D03G0568600	4D/164
TraesCS4D03G0568900	4D/164
TraesCS4D03G0569000	4D/164
TraesCS4D03G0569200	4D/164
TraesCS4D03G0569300	4D/164
TraesCS4D03G0570100	4D/164
TraesCS4D03G0570500	4D/164
TraesCS4D03G0570700	4D/164
TraesCS4D03G0570800	4D/164
TraesCS4D03G0571000	4D/164
TraesCS4D03G0571200	4D/164
TraesCS4D03G0572200	4D/164
TraesCS4D03G0572600	4D/164
TraesCS4D03G0572800	4D/164
TraesCS4D03G0573000	4D/164
TraesCS4D03G0573100	4D/164
TraesCS4D03G0573500	4D/164
TraesCS4D03G0573600	4D/164
TraesCS4D03G0573700	4D/164
TraesCS4D03G0573800	4D/164
TraesCS4D03G0573900	4D/164
TraesCS4D03G0574000	4D/164
TraesCS4D03G0574400	4D/164
TraesCS4D03G0574600	4D/164
TraesCS4D03G0574900	4D/164
TraesCS4D03G0575000	4D/164
TraesCS4D03G0575700	4D/164
TraesCS4D03G0576000	4D/164
TraesCS4D03G0576100	4D/164
TraesCS4D03G0576300	4D/164
TraesCS4D03G0576400	4D/164
TraesCS4D03G0576800	4D/164
TraesCS4D03G0577300	4D/164
TraesCS4D03G0577400	4D/164
TraesCS4D03G0577700	4D/164
TraesCS4D03G0578600	4D/164
TraesCS4D03G0578700	4D/164
TraesCS4D03G0578800	4D/164
TraesCS4D03G0579100	4D/164
TraesCS4D03G0579200	4D/164
TraesCS4D03G0579400	4D/164
TraesCS4D03G0579700	4D/164
TraesCS4D03G0579800	4D/164
TraesCS4D03G0580100	4D/164
TraesCS4D03G0580200	4D/164
TraesCS4D03G0580300	4D/164
TraesCS4D03G0580700	4D/164
TraesCS4D03G0580900	4D/164
TraesCS4D03G0581100	4D/164
TraesCS4D03G0581200	4D/164
TraesCS4D03G0581300	4D/164
TraesCS4D03G0581500	4D/164
TraesCS4D03G0582200	4D/164
TraesCS4D03G0582600	4D/164
TraesCS4D03G0583200	4D/164
TraesCS4D03G0583500	4D/164
TraesCS4D03G0583600	4D/164
TraesCS4D03G0583900	4D/164
TraesCS4D03G0584200	4D/164
TraesCS4D03G0584400	4D/164
TraesCS4D03G0584500	4D/164
TraesCS4D03G0584700	4D/164
TraesCS4D03G0584800	4D/164
TraesCS4D03G0584900	4D/164
TraesCS4D03G0585100	4D/164
TraesCS4D03G0585200	4D/164
TraesCS4D03G0585300	4D/164
TraesCS4D03G0585400	4D/164
TraesCS4D03G0585900	4D/164
TraesCS4D03G0586600	4D/164
TraesCS4D03G0587700	4D/164
TraesCS4D03G0588000	4D/164
TraesCS4D03G0588200	4D/164
TraesCS4D03G0588400	4D/164
TraesCS4D03G0588600	4D/164
TraesCS4D03G0588700	4D/164
TraesCS4D03G0588800	4D/164
TraesCS4D03G0589300	4D/164
TraesCS4D03G0589400	4D/164
TraesCS4D03G0590000	4D/164
TraesCS4D03G0590200	4D/164
TraesCS4D03G0590400	4D/164
TraesCS4D03G0590500	4D/164
TraesCS4D03G0591300	4D/164
TraesCS4D03G0591500	4D/164
TraesCS4D03G0591900	4D/164
TraesCS4D03G0592000	4D/164
TraesCS4D03G0592200	4D/164
TraesCS4D03G0592500	4D/164
TraesCS4D03G0592600	4D/164
TraesCS4D03G0592800	4D/164
TraesCS4D03G0593000	4D/164
TraesCS4D03G0593200	4D/164
TraesCS4D03G0593300	4D/164
TraesCS4D03G0593900	4D/164
TraesCS4D03G0594000	4D/164
TraesCS4D03G0594100	4D/164
TraesCS4D03G0594300	4D/164
TraesCS4D03G0594600	4D/164
TraesCS4D03G0594800	4D/164
TraesCS4D03G0594900	4D/164
TraesCS4D03G0595000	4D/164
TraesCS4D03G0596500	4D/164
TraesCS4D03G0596600	4D/164
TraesCS4D03G0596800	4D/164
TraesCS4D03G0597500	4D/164
TraesCS4D03G0597700	4D/164
TraesCS4D03G0597800	4D/164
TraesCS4D03G0598000	4D/164
TraesCS4D03G0598800	4D/164
TraesCS4D03G0598900	4D/164
TraesCS4D03G0599000	4D/164
TraesCS4D03G0599300	4D/164
TraesCS4D03G0599700	4D/164
TraesCS4D03G0600400	4D/164
TraesCS4D03G0601100	4D/164
TraesCS4D03G0601800	4D/164
TraesCS4D03G0602300	4D/164
TraesCS4D03G0602700	4D/164
TraesCS4D03G0602800	4D/164
TraesCS4D03G0603100	4D/164
TraesCS4D03G0603200	4D/164
TraesCS4D03G0603500	4D/164
TraesCS4D03G0603600	4D/164
TraesCS4D03G0603800	4D/164
TraesCS4D03G0605100	4D/164
TraesCS4D03G0605200	4D/164
TraesCS4D03G0605400	4D/164
TraesCS4D03G0605500	4D/164
TraesCS4D03G0606000	4D/164
TraesCS4D03G0606700	4D/164
TraesCS4D03G0606800	4D/164
TraesCS4D03G0607100	4D/164
TraesCS4D03G0607200	4D/164
TraesCS4D03G0607300	4D/164
TraesCS4D03G0607400	4D/164
TraesCS4D03G0607500	4D/164
TraesCS4D03G0607600	4D/164
TraesCS4D03G0607700	4D/164
TraesCS4D03G0608100	4D/164
TraesCS4D03G0608500	4D/164
TraesCS4D03G0608600	4D/164
TraesCS4D03G0608800	4D/164
TraesCS4D03G0608900	4D/164
TraesCS4D03G0609000	4D/164
TraesCS4D03G0609200	4D/164
TraesCS4D03G0609400	4D/164
TraesCS4D03G0609800	4D/164
TraesCS4D03G0610600	4D/164
TraesCS4D03G0610700	4D/164
TraesCS4D03G0610800	4D/164
TraesCS4D03G0610900	4D/164
TraesCS4D03G0611100	4D/164
TraesCS4D03G0611400	4D/164
TraesCS4D03G0612500	4D/164
TraesCS4D03G0612600	4D/164
TraesCS4D03G0612800	4D/164
TraesCS4D03G0612900	4D/164
TraesCS4D03G0613400	4D/164
TraesCS4D03G0613500	4D/164
TraesCS4D03G0613600	4D/164
TraesCS4D03G0613900	4D/164
TraesCS4D03G0614100	4D/164
TraesCS4D03G0614900	4D/164
TraesCS4D03G0615000	4D/164
TraesCS4D03G0615200	4D/164
TraesCS4D03G0616700	4D/164
TraesCS4D03G0617700	4D/164
TraesCS4D03G0617800	4D/164
TraesCS4D03G0618100	4D/164
TraesCS4D03G0618200	4D/164
TraesCS4D03G0618500	4D/164
TraesCS4D03G0619000	4D/164
TraesCS4D03G0619600	4D/164
TraesCS4D03G0619700	4D/164
TraesCS4D03G0619900	4D/164
TraesCS4D03G0620100	4D/164
TraesCS4D03G0620200	4D/164
TraesCS4D03G0620300	4D/164
TraesCS4D03G0620400	4D/164
TraesCS4D03G0620500	4D/164
TraesCS4D03G0620900	4D/164
TraesCS4D03G0621100	4D/164
TraesCS4D03G0621200	4D/164
TraesCS4D03G0621300	4D/164
TraesCS4D03G0621500	4D/164
TraesCS4D03G0621600	4D/164
TraesCS4D03G0621700	4D/164
TraesCS4D03G0621800	4D/164
TraesCS4D03G0621900	4D/164
TraesCS4D03G0622400	4D/164
TraesCS4D03G0622800	4D/164
TraesCS4D03G0622900	4D/164
TraesCS4D03G0623000	4D/164
TraesCS4D03G0623500	4D/164
TraesCS4D03G0623600	4D/164
TraesCS4D03G0623800	4D/164
TraesCS4D03G0623900	4D/164
TraesCS4D03G0624100	4D/164
TraesCS4D03G0624600	4D/164
TraesCS4D03G0625400	4D/164
TraesCS4D03G0625600	4D/164
TraesCS4D03G0625800	4D/164
TraesCS4D03G0626100	4D/164
TraesCS4D03G0626300	4D/164
TraesCS4D03G0626400	4D/164
TraesCS4D03G0626500	4D/164
TraesCS4D03G0626800	4D/164
TraesCS4D03G0626900	4D/164
TraesCS4D03G0627000	4D/164
TraesCS4D03G0627100	4D/164
TraesCS4D03G0627300	4D/164
TraesCS4D03G0627700	4D/164
TraesCS4D03G0628000	4D/164
TraesCS4D03G0628300	4D/164
TraesCS4D03G0628400	4D/164
TraesCS4D03G0629000	4D/164
TraesCS4D03G0629300	4D/164
TraesCS4D03G0629400	4D/164
TraesCS4D03G0629500	4D/164
TraesCS4D03G0629900	4D/164
TraesCS4D03G0630100	4D/164
TraesCS4D03G0630800	4D/164
TraesCS4D03G0631000	4D/164
TraesCS4D03G0631500	4D/164
TraesCS4D03G0631600	4D/164
TraesCS4D03G0631800	4D/164
TraesCS4D03G0632000	4D/164
TraesCS4D03G0632100	4D/164
TraesCS4D03G0632200	4D/164
TraesCS4D03G0632300	4D/164
TraesCS4D03G0632400	4D/164
TraesCS4D03G0632600	4D/164
TraesCS4D03G0633700	4D/164
TraesCS4D03G0633900	4D/164
TraesCS4D03G0634400	4D/164
TraesCS4D03G0634500	4D/164
TraesCS4D03G0634700	4D/164
TraesCS4D03G0635200	4D/164
TraesCS4D03G0635600	4D/164
TraesCS4D03G0635900	4D/164
TraesCS5B03G0415600	5B/71
TraesCS5B03G0415800	5B/71
TraesCS5B03G0415900	5B/71
TraesCS5B03G0416000	5B/71
TraesCS5B03G0416400	5B/71
TraesCS5B03G0416600	5B/71
TraesCS5B03G0416800	5B/71
TraesCS5B03G0417900	5B/71
TraesCS5B03G0418000	5B/71
TraesCS5B03G0418200	5B/71
TraesCS5B03G0418500	5B/71
TraesCS5B03G0418800	5B/71
TraesCS5B03G0418900	5B/71
TraesCS5B03G0419200	5B/71
TraesCS5B03G0419400	5B/71
TraesCS5B03G0419500	5B/71
TraesCS5B03G0419600	5B/71
TraesCS5B03G0419700	5B/71
TraesCS5B03G0419800	5B/71
TraesCS5B03G0420500	5B/71
TraesCS5B03G0420600	5B/71
TraesCS5B03G0421300	5B/71
TraesCS5B03G0421400	5B/71
TraesCS5B03G0421800	5B/71
TraesCS5B03G0422100	5B/71
TraesCS5B03G0422300	5B/71
TraesCS5B03G0422500	5B/71
TraesCS5B03G0422600	5B/71
TraesCS5B03G0422900	5B/71
TraesCS5B03G0423000	5B/71
TraesCS5B03G0423300	5B/71
TraesCS5B03G0423400	5B/71
TraesCS5B03G0423500	5B/71
TraesCS5B03G0423600	5B/71
TraesCS5B03G0423900	5B/71
TraesCS5B03G0424100	5B/71
TraesCS5B03G0424400	5B/71
TraesCS5B03G0424700	5B/71
TraesCS5B03G0425000	5B/71
TraesCS5B03G0425200	5B/71
TraesCS5B03G0425700	5B/71
TraesCS5B03G0426900	5B/71
TraesCS5B03G0427200	5B/71
TraesCS5B03G0427600	5B/71
TraesCS5B03G0427700	5B/71
TraesCS5B03G0427800	5B/71
TraesCS5B03G0428000	5B/71
TraesCS5B03G0428400	5B/71
TraesCS5B03G0428500	5B/71
TraesCS5B03G0428700	5B/71
TraesCS5B03G0429100	5B/71
TraesCS5B03G0429300	5B/71
TraesCS5B03G0429600	5B/71
TraesCS5B03G0429800	5B/71
TraesCS5B03G0430100	5B/71
TraesCS5B03G0430600	5B/71
TraesCS5B03G0430700	5B/71
TraesCS5B03G0431400	5B/71
TraesCS5B03G0431500	5B/71
TraesCS5B03G0432400	5B/71
TraesCS5B03G0432500	5B/71
TraesCS5B03G0432600	5B/71
TraesCS5B03G0432900	5B/71
TraesCS5B03G0433100	5B/71
TraesCS5B03G0433300	5B/71
TraesCS5B03G0433600	5B/71
TraesCS5B03G0433800	5B/71
TraesCS5B03G0433900	5B/71
TraesCS5B03G0434000	5B/71
TraesCS5B03G0434100	5B/71
TraesCS5B03G0434200	5B/71
TraesCS5B03G0434400	5B/71
TraesCS5B03G0434600	5B/71
TraesCS5B03G0435300	5B/71
TraesCS5B03G0435500	5B/71
TraesCS5B03G0435600	5B/71
TraesCS5B03G0435700	5B/71
TraesCS5B03G0435800	5B/71
TraesCS5B03G0435900	5B/71
TraesCS5B03G0436300	5B/71
TraesCS5B03G0437300	5B/71
TraesCS5B03G0437700	5B/71
TraesCS5B03G0437800	5B/71
TraesCS5B03G0438500	5B/71
TraesCS5B03G0439100	5B/71
TraesCS5B03G0439500	5B/71
TraesCS5B03G0440200	5B/71
TraesCS5B03G0440300	5B/71
TraesCS5B03G0440500	5B/71
TraesCS5B03G0440800	5B/71
TraesCS5B03G0441200	5B/71
TraesCS5B03G0441400	5B/71
TraesCS5B03G0441800	5B/71
TraesCS5B03G0441900	5B/71
TraesCS5B03G0442000	5B/71
TraesCS5B03G0442100	5B/71
TraesCS5B03G0442200	5B/71
TraesCS5B03G0442600	5B/71
TraesCS5B03G0442700	5B/71
TraesCS5B03G0442800	5B/71
TraesCS5B03G0443500	5B/71
TraesCS5B03G0443700	5B/71
TraesCS5B03G0444000	5B/71
TraesCS5B03G0444300	5B/71
TraesCS5B03G0444600	5B/71
TraesCS5B03G0444800	5B/71
TraesCS5B03G0444900	5B/71
TraesCS5B03G0445000	5B/71
TraesCS5B03G0445100	5B/71
TraesCS5B03G0445200	5B/71
TraesCS5B03G0446000	5B/71
TraesCS5B03G0446400	5B/71
TraesCS5B03G0446700	5B/71
TraesCS5B03G0446900	5B/71
TraesCS5B03G0447000	5B/71
TraesCS5B03G0447300	5B/71
TraesCS5B03G0447500	5B/71
TraesCS5B03G0447700	5B/71
TraesCS5B03G0448000	5B/71
TraesCS5B03G0448600	5B/71
TraesCS5B03G0448700	5B/71
TraesCS5B03G0448800	5B/71
TraesCS5B03G0448900	5B/71
TraesCS5B03G0449100	5B/71
TraesCS5B03G0449400	5B/71
TraesCS5B03G0450100	5B/71
TraesCS5B03G0450400	5B/71
TraesCS5B03G0450500	5B/71
TraesCS5B03G0450700	5B/71
TraesCS5B03G0450800	5B/71
TraesCS5B03G0451100	5B/71
TraesCS5B03G0451200	5B/71
TraesCS5B03G0451700	5B/71
TraesCS5B03G0451800	5B/71
TraesCS5B03G0451900	5B/71
TraesCS5B03G0452800	5B/71
TraesCS5B03G0454800	5B/71
TraesCS5B03G0455000	5B/71
TraesCS5B03G0455100	5B/71
TraesCS5B03G0455200	5B/71
TraesCS5B03G0455400	5B/71
TraesCS5B03G0455500	5B/71
TraesCS5B03G0455700	5B/71
TraesCS5B03G0455800	5B/71
TraesCS5B03G0455900	5B/71
TraesCS5B03G0456000	5B/71
TraesCS5B03G0456500	5B/71
TraesCS5B03G0457000	5B/71
TraesCS5B03G0457300	5B/71
TraesCS5B03G0457400	5B/71
TraesCS5B03G0457800	5B/71
TraesCS5B03G0457900	5B/71
TraesCS5B03G0458500	5B/71
TraesCS5B03G0458700	5B/71
TraesCS5B03G0459300	5B/71
TraesCS5B03G0459400	5B/71
TraesCS5B03G0459800	5B/71
TraesCS5B03G0460100	5B/71
TraesCS5B03G0460200	5B/71
TraesCS5B03G0460500	5B/71
TraesCS5B03G0460600	5B/71
TraesCS5B03G0460800	5B/71
TraesCS5B03G0461000	5B/71
TraesCS5B03G0461100	5B/71
TraesCS5B03G0461200	5B/71
TraesCS5B03G0461300	5B/71
TraesCS5B03G0461500	5B/71
TraesCS5B03G0461900	5B/71
TraesCS5B03G0462200	5B/71
TraesCS5B03G0462300	5B/71
TraesCS5B03G0463000	5B/75
TraesCS5B03G0463400	5B/75
TraesCS5B03G0463500	5B/75
TraesCS5B03G0463700	5B/75
TraesCS5B03G0463800	5B/75
TraesCS5B03G0463900	5B/75
TraesCS5B03G0464000	5B/75
TraesCS5B03G0464100	5B/75
TraesCS5B03G0464200	5B/75
TraesCS5B03G0464500	5B/75
TraesCS5B03G0464600	5B/75
TraesCS5B03G0464900	5B/75
TraesCS5B03G0465700	5B/75
TraesCS5B03G0465800	5B/75
TraesCS5B03G0466300	5B/75
TraesCS5B03G0467700	5B/75
TraesCS5B03G0467900	5B/75
TraesCS5B03G0468000	5B/75
TraesCS5B03G0468100	5B/75
TraesCS5B03G0468200	5B/75
TraesCS5B03G0468500	5B/75
TraesCS5B03G0468700	5B/75
TraesCS5B03G0468800	5B/75
TraesCS5B03G0469200	5B/75
TraesCS5B03G0469300	5B/75
TraesCS5B03G0469600	5B/75
TraesCS5B03G0469700	5B/75
TraesCS5B03G0469900	5B/75
TraesCS5B03G0470100	5B/75
TraesCS5B03G0470200	5B/75
TraesCS5B03G0470500	5B/75
TraesCS5B03G0470600	5B/75
TraesCS5B03G0471300	5B/75
TraesCS5B03G0471500	5B/75
TraesCS5B03G0471600	5B/75
TraesCS5B03G0472100	5B/75
TraesCS5B03G0472400	5B/75
TraesCS5B03G0472500	5B/75
TraesCS5B03G0472600	5B/75
TraesCS5B03G0472900	5B/75
TraesCS5B03G0473000	5B/75
TraesCS5B03G0474200	5B/75
TraesCS5B03G0476600	5B/75
TraesCS5B03G0476800	5B/75
TraesCS5B03G0477000	5B/75
TraesCS5B03G0477600	5B/75
TraesCS5B03G0477800	5B/75
TraesCS5B03G0477900	5B/75
TraesCS5B03G0478200	5B/75
TraesCS5B03G0478500	5B/75
TraesCS5B03G0478600	5B/75
TraesCS5B03G0479000	5B/75
TraesCS5B03G0479500	5B/75
TraesCS5B03G0479600	5B/75
TraesCS5B03G0479800	5B/75
TraesCS5B03G0479900	5B/75
TraesCS5B03G0480300	5B/75
TraesCS5B03G0480400	5B/75
TraesCS5B03G0480700	5B/75
TraesCS5B03G0480800	5B/75
TraesCS5B03G0481000	5B/75
TraesCS5B03G0481800	5B/75
TraesCS5B03G0482000	5B/75
TraesCS5B03G0482500	5B/75
TraesCS5B03G0482900	5B/75
TraesCS5B03G0483200	5B/75
TraesCS5B03G0483700	5B/75
TraesCS5B03G0483800	5B/75
TraesCS5B03G0483900	5B/75
TraesCS5B03G0484000	5B/75
TraesCS5B03G0484200	5B/75
TraesCS5B03G0484700	5B/75
TraesCS5B03G0484900	5B/75
TraesCS5B03G0485400	5B/75
TraesCS5B03G0485700	5B/75
TraesCS5B03G0486200	5B/75
TraesCS5B03G0486400	5B/75
TraesCS5B03G0487000	5B/75
TraesCS5B03G0487100	5B/75
TraesCS5B03G0487400	5B/75
TraesCS5B03G0488200	5B/75
TraesCS5B03G0489300	5B/75
TraesCS5B03G0489500	5B/75
TraesCS5B03G0490500	5B/75
TraesCS5B03G0490600	5B/75
TraesCS5B03G0490700	5B/75
TraesCS5B03G0490900	5B/75
TraesCS5B03G0491100	5B/75
TraesCS5B03G0491400	5B/75
TraesCS5B03G0491500	5B/75
TraesCS5B03G0492400	5B/75
TraesCS5B03G0492600	5B/75
TraesCS5B03G0493200	5B/75
TraesCS5B03G0493400	5B/75
TraesCS5B03G0493500	5B/75
TraesCS5B03G0493600	5B/75
TraesCS5B03G0493700	5B/75
TraesCS5B03G0493800	5B/75
TraesCS5B03G0494100	5B/75
TraesCS5B03G0494400	5B/75
TraesCS5B03G0495100	5B/75
TraesCS5B03G0495500	5B/75
TraesCS5B03G0495800	5B/75
TraesCS5B03G0495900	5B/75
TraesCS5B03G0496500	5B/75
TraesCS5B03G0496700	5B/75
TraesCS5B03G0497500	5B/75
TraesCS5B03G0497700	5B/75
TraesCS5B03G0497900	5B/75
TraesCS5B03G0498200	5B/75
TraesCS5B03G0498300	5B/75
TraesCS5B03G0498400	5B/75
TraesCS5B03G0498500	5B/75
TraesCS5B03G0498800	5B/75
TraesCS5B03G0499000	5B/75
TraesCS5B03G0499700	5B/75
TraesCS5B03G0499800	5B/75
TraesCS5B03G0500100	5B/75
TraesCS5B03G0500200	5B/75
TraesCS5B03G0500500	5B/75
TraesCS5B03G0500700	5B/75
TraesCS5B03G0500800	5B/75
TraesCS5B03G0501200	5B/75
TraesCS5B03G0501300	5B/75
TraesCS5B03G0501500	5B/75
TraesCS5B03G0501600	5B/75
TraesCS5B03G0501900	5B/75
TraesCS5B03G0502000	5B/75
TraesCS5B03G0502200	5B/75
TraesCS5B03G0502300	5B/75
TraesCS5B03G0505200	5B/75
TraesCS5B03G0505900	5B/75
TraesCS5B03G0506000	5B/75
TraesCS5B03G0506100	5B/75
TraesCS5B03G0506200	5B/75
TraesCS5B03G0506500	5B/75
TraesCS5B03G0506600	5B/75
TraesCS5B03G0506900	5B/75
TraesCS5B03G0507000	5B/75
TraesCS5B03G0507100	5B/75
TraesCS5B03G0507500	5B/75
TraesCS5B03G0507700	5B/75
TraesCS5B03G0507900	5B/75
TraesCS5B03G0508000	5B/75
TraesCS5B03G0508100	5B/75
TraesCS5B03G0508200	5B/75
TraesCS5B03G0508300	5B/75
TraesCS5B03G0508500	5B/75
TraesCS5B03G0508700	5B/75
TraesCS5B03G0509600	5B/75
TraesCS5B03G0509900	5B/75
TraesCS5B03G0510600	5B/75
TraesCS5B03G0512200	5B/75
TraesCS5B03G0512300	5B/75
TraesCS5B03G0512800	5B/75
TraesCS5B03G0512900	5B/75
TraesCS5B03G0513100	5B/75
TraesCS5B03G0513300	5B/75
TraesCS5B03G0513600	5B/75
TraesCS5B03G0513800	5B/75
TraesCS5B03G0514600	5B/75
TraesCS5B03G0514800	5B/75
TraesCS5B03G0515200	5B/75
TraesCS5B03G0515300	5B/75
TraesCS5B03G0515600	5B/75
TraesCS5B03G0515900	5B/75
TraesCS5B03G0516500	5B/75
TraesCS5B03G0516600	5B/75
TraesCS5B03G0517700	5B/75
TraesCS5B03G0518200	5B/75
TraesCS5B03G0518300	5B/75
TraesCS5B03G0518500	5B/75
TraesCS5B03G0518700	5B/75
TraesCS5B03G0518900	5B/75
TraesCS5B03G0519100	5B/75
TraesCS5B03G0519400	5B/75
TraesCS5B03G0519800	5B/75
TraesCS5B03G0519900	5B/75
TraesCS5B03G0520000	5B/75
TraesCS5B03G0520100	5B/75
TraesCS5B03G0520200	5B/75
TraesCS5B03G0520300	5B/75
TraesCS5B03G0520900	5B/75
TraesCS5B03G0521000	5B/75
TraesCS5B03G0521100	5B/75
TraesCS5B03G0521900	5B/75
TraesCS5B03G0522000	5B/75
TraesCS5B03G0522300	5B/75
TraesCS5B03G0522400	5B/75
TraesCS5B03G0522800	5B/75
TraesCS5B03G0524300	5B/75
TraesCS5B03G0524900	5B/75
TraesCS5B03G0526300	5B/75
TraesCS5B03G0526500	5B/75
TraesCS5B03G0526700	5B/75
TraesCS5B03G0527000	5B/75
TraesCS5B03G0527200	5B/75
TraesCS5B03G0527800	5B/75
TraesCS5B03G0528000	5B/75
TraesCS5B03G0528400	5B/75
TraesCS5B03G0529700	5B/75
TraesCS5B03G0529800	5B/75
TraesCS5B03G0530100	5B/75
TraesCS5B03G0530200	5B/75
TraesCS5B03G0532300	5B/75
TraesCS5B03G0532400	5B/75
TraesCS5B03G0532700	5B/75
TraesCS5B03G0532900	5B/75
TraesCS5B03G0533100	5B/75
TraesCS5B03G0534000	5B/75
TraesCS5B03G0534600	5B/75
TraesCS5B03G0534700	5B/75
TraesCS5B03G0534900	5B/75
TraesCS5B03G0535200	5B/75
TraesCS5B03G0535500	5B/75
TraesCS5B03G0535600	5B/75
TraesCS5B03G0536100	5B/75
TraesCS5B03G0536200	5B/75
TraesCS5B03G0536300	5B/75
TraesCS5B03G0536700	5B/75
TraesCS5B03G0537500	5B/75
TraesCS5B03G0538000	5B/75
TraesCS5B03G0538500	5B/75
TraesCS5B03G0538700	5B/75
TraesCS5B03G0539000	5B/75
TraesCS5B03G0539100	5B/75
TraesCS5B03G0539400	5B/75
TraesCS5B03G0539600	5B/75
TraesCS5B03G0540200	5B/75
TraesCS5B03G0541700	5B/75
TraesCS5B03G0542100	5B/75
TraesCS5B03G0542200	5B/75
TraesCS5B03G0542400	5B/75
TraesCS5B03G0543800	5B/75
TraesCS5B03G0543900	5B/75
TraesCS5B03G0544700	5B/75
TraesCS5B03G0545000	5B/75
TraesCS5B03G0545200	5B/75
TraesCS5B03G0545700	5B/75
TraesCS5B03G0546600	5B/75
TraesCS5B03G0547100	5B/75
TraesCS5B03G0547200	5B/75
TraesCS5B03G0547300	5B/75
TraesCS5B03G0547700	5B/75
TraesCS5B03G0548200	5B/75
TraesCS5B03G0548300	5B/75
TraesCS5B03G0549000	5B/75
TraesCS5B03G0549200	5B/75
TraesCS5B03G0549300	5B/75
TraesCS5B03G0549900	5B/75
TraesCS5B03G0550100	5B/75
TraesCS5B03G0550500	5B/75
TraesCS5B03G0550800	5B/75
TraesCS5B03G0551000	5B/75
TraesCS5B03G0551100	5B/75
TraesCS5B03G0551200	5B/75
TraesCS5B03G0551300	5B/75
TraesCS5B03G0551500	5B/75
TraesCS5B03G0551600	5B/75
TraesCS5B03G0552100	5B/75
TraesCS5B03G0552400	5B/75
TraesCS5B03G0552600	5B/75
TraesCS5B03G0552800	5B/75
TraesCS5B03G0553800	5B/75
TraesCS5B03G0553900	5B/75
TraesCS5B03G0554100	5B/75
TraesCS5B03G0554400	5B/75
TraesCS5B03G0555000	5B/75
TraesCS5B03G0555300	5B/75
TraesCS5B03G0555600	5B/75
TraesCS5B03G0555700	5B/75
TraesCS5B03G0555800	5B/75
TraesCS5B03G0556000	5B/75
TraesCS5B03G0556100	5B/75
TraesCS5B03G0556400	5B/75
TraesCS5B03G0557100	5B/75
TraesCS5B03G0557200	5B/75
TraesCS5B03G0557300	5B/75
TraesCS5B03G0557400	5B/75
TraesCS5B03G0557600	5B/75
TraesCS5B03G0557800	5B/75
TraesCS5B03G0558200	5B/75
TraesCS5B03G0558300	5B/75
TraesCS5B03G0558400	5B/75
TraesCS5B03G0558500	5B/75
TraesCS5B03G0558600	5B/75
TraesCS5B03G0558700	5B/75
TraesCS5B03G0558800	5B/75
TraesCS5B03G0559000	5B/75
TraesCS5B03G0559100	5B/75
TraesCS5B03G0559300	5B/75
TraesCS5B03G0559900	5B/75
TraesCS5B03G0560200	5B/75
TraesCS5B03G0560300	5B/75
TraesCS5B03G0560500	5B/75
TraesCS5B03G0560600	5B/75
TraesCS5B03G0560700	5B/75
TraesCS5B03G0560900	5B/75
TraesCS5B03G0561000	5B/75
TraesCS5B03G0561300	5B/75
TraesCS5B03G0561600	5B/75
TraesCS5B03G0561800	5B/75
TraesCS5B03G0561900	5B/75
TraesCS5B03G0563700	5B/75
TraesCS5B03G0564000	5B/75
TraesCS5B03G0564600	5B/75
TraesCS5B03G0565000	5B/75
TraesCS5B03G0565100	5B/75
TraesCS5B03G0565400	5B/75
TraesCS5B03G0565600	5B/75
TraesCS5B03G0565700	5B/75
TraesCS5B03G0565800	5B/75
TraesCS5B03G0566000	5B/75
TraesCS5B03G0566500	5B/75
TraesCS5B03G0567200	5B/75
TraesCS5B03G0567900	5B/75
TraesCS5B03G0568100	5B/75
TraesCS5B03G0568200	5B/75
TraesCS5B03G0568600	5B/75
TraesCS5B03G0568900	5B/75
TraesCS5B03G0569000	5B/75
TraesCS5B03G0569600	5B/75
TraesCS5B03G0570000	5B/75
TraesCS5B03G0570400	5B/75
TraesCS5B03G0570600	5B/75
TraesCS5B03G0571000	5B/75
TraesCS5B03G0571800	5B/75
TraesCS5B03G0571900	5B/75
TraesCS5B03G0572500	5B/75
TraesCS5B03G0572600	5B/75
TraesCS5B03G0572700	5B/75
TraesCS5B03G0572900	5B/75
TraesCS5B03G0573800	5B/75
TraesCS5B03G0574000	5B/75
TraesCS5B03G0574900	5B/75
TraesCS5B03G0575200	5B/75
TraesCS5B03G0575500	5B/75
TraesCS5B03G0576100	5B/75
TraesCS5B03G0576200	5B/75
TraesCS5B03G0576400	5B/75
TraesCS5B03G0576500	5B/75
TraesCS5B03G0576600	5B/75
TraesCS5B03G0576800	5B/75
TraesCS5B03G0577500	5B/75
TraesCS5B03G0577600	5B/75
TraesCS5B03G0578000	5B/75
TraesCS5B03G0578100	5B/75
TraesCS5B03G0578500	5B/75
TraesCS5B03G0579400	5B/75
TraesCS5B03G0580500	5B/75
TraesCS5B03G0580600	5B/75
TraesCS5B03G0580700	5B/75
TraesCS5B03G0580900	5B/75
TraesCS5B03G0581000	5B/75
TraesCS5B03G0581100	5B/75
TraesCS5B03G0581900	5B/75
TraesCS5B03G0582000	5B/75
TraesCS5B03G0583200	5B/75
TraesCS5B03G0584200	5B/75
TraesCS5B03G0584300	5B/75
TraesCS5B03G0584500	5B/75
TraesCS5B03G0585200	5B/75
TraesCS5B03G0585700	5B/75
TraesCS7B03G0201100	7B/75
TraesCS7B03G0201200	7B/75
TraesCS7B03G0201800	7B/75
TraesCS7B03G0202100	7B/75
TraesCS7B03G0203300	7B/75
TraesCS7B03G0205000	7B/75
TraesCS7B03G0205200	7B/75
TraesCS7B03G0206000	7B/75
TraesCS7B03G0206100	7B/75
TraesCS7B03G0206300	7B/75
TraesCS7B03G0206500	7B/75
TraesCS7B03G0206600	7B/75
TraesCS7B03G0207000	7B/75
TraesCS7B03G0207100	7B/75
TraesCS7B03G0207400	7B/75
TraesCS7B03G0207900	7B/75
TraesCS7B03G0208000	7B/75
TraesCS7B03G0208500	7B/75
TraesCS7B03G0208900	7B/75
TraesCS7B03G0209700	7B/75

## Sheet: TABLE S13 DAVID terms
	Category	Term	Count	%	PValue	Gene IDs	List Total	Pop Hits	Pop Total	Fold Enrichment	Bonferroni	Benjamini	FDR
	INTERPRO	IPR000490:Glyco_hydro_17	13	1.21043	1.55588e-06	TRAESCS4D03G0566400, TRAESCS3D03G1058200, TRAESCS3D03G1058300, TRAESCS4D03G0602800, TRAESCS4D03G0583200, TRAESCS3D03G1048800, TRAESCS5B03G0421400, TRAESCS3D03G1056500, TRAESCS5B03G0456500, TRAESCS3D03G1055100, TRAESCS3D03G1052000, TRAESCS3D03G1055800, TRAESCS4D03G0545700	973	218	101949	6.24823	0.00294095	0.00294528	0.00294373
	UP_SEQ_FEATURE	REGION:Disordered	572	53.2588	1.60919e-06	TRAESCS5B03G0535500, TRAESCS4D03G0564500, TRAESCS2D03G0034400, TRAESCS5B03G0478500, TRAESCS4D03G0623800, TRAESCS4D03G0537000, TRAESCS5B03G0428000, TRAESCS5B03G0468700, TRAESCS2D03G0011400, TRAESCS4D03G0573100, TRAESCS5B03G0487100, TRAESCS5B03G0433600, TRAESCS5B03G0435900, TRAESCS4D03G0632400, TRAESCS4D03G0634700, TRAESCS5B03G0508000, TRAESCS5B03G0490500, TRAESCS5B03G0521100, TRAESCS4D03G0542700, …	924	53362	98354	1.141	0.000818743	0.000819078	0.000817469
	GOTERM_BP_DIRECT	GO:0046513~ceramide biosynthetic process	7	0.651769	5.32966e-06	TRAESCS4D03G0525000, TRAESCS5B03G0499800, TRAESCS5B03G0505200, TRAESCS5B03G0518900, TRAESCS5B03G0500200, TRAESCS3D03G0958600, TRAESCS4D03G0539800	649	45	65600	15.7233	0.00273571	0.00273412	0.00273412
	INTERPRO	IPR044965:Glyco_hydro_17_plant	12	1.11732	7.06096e-06	TRAESCS4D03G0566400, TRAESCS3D03G1058200, TRAESCS3D03G1058300, TRAESCS4D03G0583200, TRAESCS3D03G1056500, TRAESCS5B03G0456500, TRAESCS3D03G1055100, TRAESCS3D03G1052000, TRAESCS3D03G1055800, TRAESCS3D03G1048800, TRAESCS4D03G0545700, TRAESCS5B03G0421400	973	211	101949	5.95894	0.0132775	0.0066832	0.00667967
	INTERPRO	IPR016439:Lag1/Lac1-like	5	0.465549	2.25906e-05	TRAESCS4D03G0525000, TRAESCS5B03G0499800, TRAESCS5B03G0505200, TRAESCS5B03G0518900, TRAESCS5B03G0500200	973	18	101949	29.105	0.041863	0.0142547	0.0142472
	GOTERM_MF_DIRECT	GO:0050291~sphingosine N-acyltransferase activity	5	0.465549	2.86038e-05	TRAESCS4D03G0525000, TRAESCS5B03G0499800, TRAESCS5B03G0505200, TRAESCS5B03G0518900, TRAESCS5B03G0500200	754	20	83299	27.619	0.0136926	0.013787	0.013787
	UP_SEQ_FEATURE	COMPBIAS:Basic residues	96	8.93855	0.000150967	TRAESCS3D03G1036300, TRAESCS2D03G0028200, TRAESCS3D03G0958100, TRAESCS5B03G0426900, TRAESCS5B03G0581000, TRAESCS4D03G0623600, TRAESCS2D03G0034400, TRAESCS4D03G0543000, TRAESCS4D03G0576800, TRAESCS2D03G0011400, TRAESCS5B03G0422300, TRAESCS5B03G0572600, TRAESCS2D03G0021400, TRAESCS5B03G0500800, TRAESCS4D03G0523000, TRAESCS4D03G0556400, TRAESCS4D03G0556000, TRAESCS5B03G0529700, TRAESCS5B03G0437800, …	924	6922	98354	1.47625	0.0739696	0.0384212	0.0383457
	GOTERM_MF_DIRECT	GO:0004553~hydrolase activity, hydrolyzing O-glycosyl compounds	21	1.95531	0.000168383	TRAESCS4D03G0589300, TRAESCS4D03G0566400, TRAESCS3D03G1058200, TRAESCS5B03G0535600, TRAESCS3D03G1058300, TRAESCS4D03G0602800, TRAESCS4D03G0583200, TRAESCS4D03G0620300, TRAESCS4D03G0550900, TRAESCS3D03G1048800, TRAESCS5B03G0421400, TRAESCS5B03G0538500, TRAESCS4D03G0556400, TRAESCS5B03G0459300, TRAESCS5B03G0457000, TRAESCS3D03G1056500, TRAESCS5B03G0456500, TRAESCS3D03G1055100, TRAESCS3D03G1052000, …	754	869	83299	2.66973	0.0779608	0.0405803	0.0405803

## Sheet: TABLE S14 Genes
	Gene IDs	Chromosome/QTL position	Interpro domain	GO term	Gene name
	TraesCS3D03G1048800	3D/102	IPR000490:Glyco_hydro_17	GO:0005975~carbohydrate metabolic process	glucan endo-1,3-beta-glucosidase, acidic isoform-like(LOC123080634)
	TraesCS3D03G1052000	3D/102	IPR000490:Glyco_hydro_18	GO:0005975~carbohydrate metabolic process	glucan endo-1,3-beta-glucosidase GIII-like(LOC123080643)
	TraesCS3D03G1055100	3D/102	IPR000490:Glyco_hydro_19	GO:0005975~carbohydrate metabolic process	lichenase-2-like(LOC123080645)
	TraesCS3D03G1055800	3D/102	IPR000490:Glyco_hydro_20	GO:0005975~carbohydrate metabolic process	glucan endo-1,3-beta-glucosidase GII(LOC123080647)
	TraesCS3D03G1056500	3D/102	IPR000490:Glyco_hydro_21	GO:0005975~carbohydrate metabolic process	glucan endo-1,3-beta-glucosidase GII-like(LOC123080648)
	TraesCS3D03G1056700	3D/102	IPR000490:Glyco_hydro_22	GO:0005975~carbohydrate metabolic process	Glucan endo-1,3-beta-D-glucosidase (A0A3B6H5F8_WHEAT)
	TraesCS3D03G1057000	3D/102	IPR000490:Glyco_hydro_23	GO:0005975~carbohydrate metabolic process	A0A3B6H2D3_WHEAT
	TraesCS3D03G1058200	3D/102	IPR000490:Glyco_hydro_24	GO:0005975~carbohydrate metabolic process	Glucan endo-1,3-beta-D-glucosidase (A0A3B6H5G2_WHEAT)
	TraesCS3D03G1058300	3D/102	IPR000490:Glyco_hydro_25	GO:0005975~carbohydrate metabolic process	glucan endo-1,3-beta-glucosidase GIV-like(LOC123080657)
	TraesCS4D03G0545700	4D/164	IPR000490:Glyco_hydro_26	GO:0005975~carbohydrate metabolic process	glucan endo-1,3-beta-glucosidase 10-like(LOC123098071)
	TraesCS4D03G0550900	4D/164		GO:0005975~carbohydrate metabolic process	endo-1,4-beta-xylanase 5-like(LOC123098088)
	TraesCS4D03G0556400	4D/164		GO:0005975~carbohydrate metabolic process	probable xyloglucan endotransglucosylase/hydrolase protein 28(LOC123098116)
	TraesCS4D03G0566400	4D/164	IPR000490:Glyco_hydro_27	GO:0005975~carbohydrate metabolic process	glucan endo-1,3-beta-glucosidase 7-like(LOC123098151)
	TraesCS4D03G0583200	4D/164	IPR000490:Glyco_hydro_28	GO:0005975~carbohydrate metabolic process	glucan endo-1,3-beta-glucosidase 3-like(LOC123098212)
	TraesCS4D03G0589300	4D/164		GO:0005975~carbohydrate metabolic process	A0A3B6JL29_WHEAT
	TraesCS4D03G0602800	4D/164	IPR000490:Glyco_hydro_29	GO:0005975~carbohydrate metabolic process	glucan endo-1,3-beta-glucosidase 1-like(LOC123098292)
	TraesCS4D03G0620300	4D/164		GO:0005975~carbohydrate metabolic process	endo-1,4-beta-xylanase 5-like(LOC123098363)
	TraesCS5B03G0421400	5B/71	IPR000490:Glyco_hydro_30	GO:0005975~carbohydrate metabolic process	glucan endo-1,3-beta-glucosidase 4-like(LOC123103242)
	TraesCS5B03G0456500	5B/71	IPR000490:Glyco_hydro_31	GO:0005975~carbohydrate metabolic process	glucan endo-1,3-beta-glucosidase 5-like(LOC123111592)
	TraesCS5B03G0457000	5B/71		GO:0005975~carbohydrate metabolic process	endoglucanase 4-like(LOC123111594)
	TraesCS5B03G0459300	5B/71		GO:0005975~carbohydrate metabolic process	alpha-galactosidase-like(LOC123111605)
	TraesCS5B03G0535600	5B/75		GO:0005975~carbohydrate metabolic process	endoglucanase 22-like(LOC123111894)
	TraesCS5B03G0538500	5B/75		GO:0005975~carbohydrate metabolic process	probable xyloglucan endotransglucosylase/hydrolase protein 27(LOC123111906)
	TraesCS4D03G0525000	4D/164	IPR016439:Lag1/Lac1-like	GO:0046513~ceramide biosynthetic process	ASC1-like protein 3(LOC123097976)
	TraesCS5B03G0499800	5B/75	IPR016439:Lag1/Lac1-like	GO:0046513~ceramide biosynthetic process	ASC1-like protein 1(LOC123111770)
	TraesCS5B03G0505200	5B/75	IPR016439:Lag1/Lac1-like	GO:0046513~ceramide biosynthetic process	ASC1-like protein 1(LOC123111787)
	TraesCS5B03G0518900	5B/75	IPR016439:Lag1/Lac1-like	GO:0046513~ceramide biosynthetic process	ASC1-like protein 1(LOC123111833)
	TraesCS5B03G0500200	5B/75	IPR016439:Lag1/Lac1-like	GO:0046513~ceramide biosynthetic process	ASC1-like protein 1(LOC123111772)
	TraesCS3D03G0958600	3D/122		GO:0046513~ceramide biosynthetic process	long chain base biosynthesis protein 2d-like(LOC123080394)
	TraesCS4D03G0539800	4D/164		GO:0046513~ceramide biosynthetic process	long chain base biosynthesis protein 1a(LOC123098037)

## Sheet: TABLE S15 KEGG KOs for genes
	Gene ID	KEGG Orthology group	Chromosome/QTL position	Related KEGG genes	KEGG gene name
	TraesCS2D03G0027500	K09590	2D/11	CYP85A1, BR6OX1	brassinosteroid 6-oxygenase
	TraesCS2D03G0027800	K09590	2D/11	CYP85A1, BR6OX1	brassinosteroid 6-oxygenase
	TraesCS2D03G0028100	K09590	2D/11	CYP85A1, BR6OX1	brassinosteroid 6-oxygenase
	TraesCS2D03G0028700	K09286	2D/11	EREBP	EREBP-like factor
	TraesCS3D03G0937300	K14489	3D/122	AHK2_3_4	arabidopsis histidine kinase 2/3/4 (cytokinin receptor)
	TraesCS3D03G0940300	K09264	3D/122	K09264	MADS-box transcription factor, plant
	TraesCS3D03G0940900	K09264	3D/122	K09264	MADS-box transcription factor, plant
	TraesCS3D03G0941100	K09264	3D/122	K09264	MADS-box transcription factor, plant
	TraesCS3D03G0950600	K09422	3D/122	MYBP	transcription factor MYB, plant
	TraesCS3D03G1043100	K13418	3D/102	SERK1	somatic embryogenesis receptor kinase 1
	TraesCS3D03G1045000	K13418	3D/102	SERK1	somatic embryogenesis receptor kinase 1
	TraesCS4D03G0543600	K09422	4D/164	MYBP	transcription factor MYB, plant
	TraesCS4D03G0553400	K09338	4D/164	HD-ZIP	homeobox-leucine zipper protein
	TraesCS4D03G0561700	K09422	4D/164	MYBP	transcription factor MYB, plant
	TraesCS4D03G0567600	K09587	4D/164	CYP90B, DWF4	steroid 22S-hydroxylase
	TraesCS4D03G0571200	K09338	4D/164	HD-ZIP	homeobox-leucine zipper protein
	TraesCS4D03G0573500	K09285	4D/164	OVM, ANT	AP2-like factor, ANT lineage
	TraesCS4D03G0576000	K01723	4D/164	AOS, CYP74A	hydroperoxide dehydratase
	TraesCS4D03G0580300	K01915	4D/164	glnA, GLUL	glutamine synthetase
	TraesCS4D03G0584700	K07374	4D/164	TUBA	tubulin alpha
	TraesCS4D03G0586600	K09264	4D/164	K09264	MADS-box transcription factor, plant
	TraesCS4D03G0590000	K09264	4D/164	K09264	MADS-box transcription factor, plant
	TraesCS4D03G0609400	K21398	4D/164	SLC11A2, DMT1, NRAMP2	natural resistance-associated macrophage protein 2
	TraesCS4D03G0623900	K09338	4D/164	HD-ZIP	homeobox-leucine zipper protein
	TraesCS4D03G0629900	K16297	4D/164	SCPL-II	serine carboxypeptidase-like clade II
	TraesCS5B03G0428700	K09422	5B/71	MYBP	transcription factor MYB, plant
	TraesCS5B03G0432400	K14513	5B/71	EIN2	ethylene-insensitive protein 2
	TraesCS5B03G0441200	K11593	5B/71	ELF2C, AGO	eukaryotic translation initiation factor 2C
	TraesCS5B03G0457300	K00797	5B/71	speE, SRM, SPE3	spermidine synthase
	TraesCS5B03G0489500	K08066	5B/75	NFYC, HAP5	nuclear transcription factor Y, gamma
	TraesCS5B03G0513800	K09286	5B/75	EREBP	EREBP-like factor
	TraesCS5B03G0555000	K24773	5B/75	GG3	guanine nucleotide-binding protein subunit gamma 3, plant
	TraesCS5B03G0567200	K09286	5B/75	EREBP	EREBP-like factor
	TraesCS5B03G0580500	K09285	5B/75	OVM, ANT	AP2-like factor, ANT lineage
	TraesCS7B03G0207100	K09338	7B/75	HD-ZIP	homeobox-leucine zipper protein
